# Supplementary material for: Ethyl 2-[2-(2-meth­oxy­phen­yl)hydrazinyl­idene]-3-oxobutano­ate
Source: Acta Crystallogr Sect E Struct Rep Online. 2011 Sep 14;67(Pt 10):o2571. doi: 10.1107/S1600536811034854 (PMC3201242; doi:10.1107/S1600536811034854)
Supplement: Supplementary file 2 [file e-67-o2571-Isup2.hkl]

# 
# h,k,l, Fc-squared, Fo-squared, sigma(Fo-squared) and status flag 
# 
data_I
_shelx_title '  bk111m in P21/c (100K)' 
_shelx_refln_list_code          4 
_shelx_F_calc_maximum      335.88 
_exptl_crystal_F_000       560.00 
_reflns_d_resolution_high  0.7108 
 
loop_ 
 _symmetry_equiv_pos_as_xyz 
 'x, y, z' 
 '-x, y+1/2, -z+1/2' 
 '-x, -y, -z' 
 'x, -y-1/2, z-1/2' 
 
_cell_length_a    10.1885 
_cell_length_b    11.4967 
_cell_length_c    13.2492 
_cell_angle_alpha  90.000 
_cell_angle_beta  120.003 
_cell_angle_gamma  90.000 
 
_shelx_F_squared_multiplier     1.000 
 
loop_ 
 _refln_index_h 
 _refln_index_k 
 _refln_index_l 
 _refln_F_squared_calc 
 _refln_F_squared_meas 
 _refln_F_squared_sigma 
 _refln_observed_status 
   1   0   0    26187.57    22613.67    293.49 o 
   2   0   0      331.80      322.36      5.62 o 
   3   0   0     2594.24     2580.93     28.49 o 
   4   0   0     4585.13     4836.57     57.30 o 
   5   0   0        4.82        5.62      0.84 o 
   6   0   0        8.44        9.95      0.97 o 
   7   0   0      574.27      537.51     12.46 o 
   8   0   0        1.10        3.56      1.60 o 
   9   0   0        3.35        0.76      2.54 o 
  10   0   0       12.55        9.52      2.91 o 
  11   0   0      135.71      164.90     12.69 o 
  12   0   0      346.90      413.54     22.05 o 
   1   1   0      108.81      107.13      1.61 o 
   2   1   0       26.58       29.43      0.63 o 
   3   1   0      528.26      564.94      5.08 o 
   4   1   0     1259.67     1390.16     11.51 o 
   5   1   0       18.15       16.78      0.84 o 
   6   1   0      378.61      336.36      4.42 o 
   7   1   0       49.60       61.25      2.19 o 
   8   1   0        0.23       -0.29      0.88 o 
   9   1   0       32.64       26.89      2.46 o 
  10   1   0       19.95       15.44      5.67 o 
  11   1   0        0.24       -0.15      2.12 o 
  12   1   0        2.02        8.88      3.77 o 
   0   2   0     5458.54     5898.03     62.68 o 
   1   2   0      797.21      736.53      9.01 o 
   2   2   0     1940.90     1944.99     22.76 o 
   3   2   0     1664.83     1610.98     13.28 o 
   4   2   0     1295.56     1317.76     11.33 o 
   5   2   0        0.39        0.92      0.73 o 
   6   2   0      114.74      109.20      2.51 o 
   7   2   0      291.70      261.39      6.58 o 
   8   2   0      676.10      604.10     14.57 o 
   9   2   0      116.93       92.29      5.06 o 
  10   2   0        1.28        3.73      2.11 o 
  11   2   0      221.79      254.01     11.16 o 
  12   2   0      500.73      591.24     27.71 o 
   1   3   0      895.08      967.86     11.38 o 
   2   3   0     3084.91     3181.01     31.61 o 
   3   3   0        0.21        0.17      0.30 o 
   4   3   0      684.33      737.80      7.20 o 
   5   3   0       66.61       58.31      1.57 o 
   6   3   0       58.73       55.88      1.73 o 
   7   3   0      315.75      303.59      7.29 o 
   8   3   0       28.14       28.59      3.27 o 
   9   3   0       20.58       29.19      3.47 o 
  10   3   0       39.10       49.77      5.09 o 
  11   3   0       70.13       74.15      5.91 o 
  12   3   0      103.99      103.07      7.30 o 
   0   4   0      675.72      784.23      9.45 o 
   1   4   0      437.91      491.56      4.70 o 
   2   4   0      147.62      147.95      2.25 o 
   3   4   0       99.62       94.14      1.70 o 
   4   4   0       22.62       35.46      1.26 o 
   5   4   0      156.93      159.10      2.57 o 
   6   4   0      231.21      213.56      5.14 o 
   7   4   0      127.47      124.51      3.96 o 
   8   4   0       70.65       73.04      3.18 o 
   9   4   0       37.17       40.38      4.79 o 
  10   4   0      318.30      358.24     13.26 o 
  11   4   0        0.16       10.95      4.00 o 
  12   4   0        0.10        7.22      2.97 o 
   1   5   0       24.03       29.31      0.93 o 
   2   5   0     2130.32     2347.90     17.58 o 
   3   5   0      570.63      590.92      7.49 o 
   4   5   0       26.00       35.40      1.18 o 
   5   5   0      194.48      183.14      3.12 o 
   6   5   0      198.57      174.90      4.60 o 
   7   5   0       21.05       22.35      2.07 o 
   8   5   0       95.86       81.95      5.39 o 
   9   5   0        4.92        4.07      1.99 o 
  10   5   0       85.80       93.95      6.29 o 
  11   5   0       84.93      118.23     11.66 o 
   0   6   0      526.50      512.64      8.77 o 
   1   6   0      423.73      434.13      5.53 o 
   2   6   0        5.79       12.62      0.70 o 
   3   6   0        0.81        0.77      0.44 o 
   4   6   0      192.25      189.77      2.93 o 
   5   6   0       15.46       15.51      1.12 o 
   6   6   0       93.08       92.63      3.76 o 
   7   6   0      344.37      352.84      8.24 o 
   8   6   0       38.72       41.13      5.32 o 
   9   6   0        7.67       20.75      5.08 o 
  10   6   0        5.06        9.64      5.01 o 
  11   6   0       52.24       57.78      5.50 o 
   1   7   0        1.57        0.40      0.46 o 
   2   7   0      268.64      281.45      3.80 o 
   3   7   0       81.21       99.73      2.45 o 
   4   7   0       81.24       83.06      2.05 o 
   5   7   0       11.81       18.53      1.90 o 
   6   7   0        0.01       -0.04      0.87 o 
   7   7   0       77.27       75.87      4.42 o 
   8   7   0        0.04        0.58      2.11 o 
   9   7   0        3.73        4.95      2.04 o 
  10   7   0        5.76        8.98      3.39 o 
  11   7   0        6.94        1.65      2.65 o 
   0   8   0      496.30      528.17      9.73 o 
   1   8   0      639.38      643.92      8.37 o 
   2   8   0       66.13       56.49      1.77 o 
   3   8   0       17.34       12.25      1.20 o 
   4   8   0        6.26        4.66      0.93 o 
   5   8   0       19.01       24.52      3.74 o 
   6   8   0       25.13       38.92      6.27 o 
   7   8   0       36.06       41.02      6.93 o 
   8   8   0       10.92       11.44      3.00 o 
   9   8   0       95.31      106.48      4.65 o 
  10   8   0      240.67      241.91     11.82 o 
   1   9   0      156.35      150.65      3.46 o 
   2   9   0       25.29       22.24      1.77 o 
   3   9   0       12.99       12.54      1.59 o 
   4   9   0      296.38      242.65      7.60 o 
   5   9   0      329.54      280.34     11.92 o 
   6   9   0       12.06       13.70      4.45 o 
   7   9   0        0.23        2.07      3.12 o 
   8   9   0       60.25       62.04      9.05 o 
   9   9   0      203.91      205.12     10.99 o 
   0  10   0     2043.74     2090.10     34.18 o 
   1  10   0      650.05      675.47      9.75 o 
   2  10   0        6.92        4.93      1.39 o 
   3  10   0      791.53      750.28     11.37 o 
   4  10   0      191.55      210.01     17.93 o 
   5  10   0       56.15       76.49      9.98 o 
   6  10   0        0.19        0.49      2.55 o 
   7  10   0       26.69       28.01      6.52 o 
   8  10   0       80.49       73.41      5.87 o 
   9  10   0       47.15       54.80      5.66 o 
   1  11   0       13.77       11.84      2.56 o 
   2  11   0        3.26        2.24      1.34 o 
   3  11   0      122.80      123.53      4.05 o 
   4  11   0       64.89       76.17     10.09 o 
   5  11   0        7.51        6.72      4.05 o 
   6  11   0        3.63        5.49      3.91 o 
   7  11   0       24.97       35.44      7.30 o 
   8  11   0      258.37      271.51     11.25 o 
   9  11   0       10.08        7.56      3.05 o 
   0  12   0       28.75       27.09      3.74 o 
   1  12   0        1.17       -0.30      1.34 o 
   2  12   0       32.07       34.00      2.97 o 
   3  12   0        1.33        0.65      2.25 o 
   4  12   0      118.05      112.82     10.97 o 
   5  12   0       66.44       68.05      9.94 o 
   6  12   0       11.80       12.01      3.15 o 
   7  12   0        6.68        7.41      2.95 o 
   8  12   0      138.33      149.49     10.20 o 
   1  13   0       65.28       75.16      4.07 o 
   2  13   0       79.84       93.29      4.32 o 
   3  13   0        0.02        1.19      1.80 o 
   4  13   0        1.57        0.48      1.96 o 
   5  13   0       22.11       30.51      4.51 o 
   6  13   0        2.61       -0.24      2.15 o 
   7  13   0       32.23       37.58      5.99 o 
   0  14   0        0.10        1.38      3.78 o 
   1  14   0        5.61        2.74      1.61 o 
   2  14   0        3.89        3.54      1.64 o 
   3  14   0        0.01        0.78      2.16 o 
   4  14   0       25.79       37.66      5.06 o 
   5  14   0       16.70       13.96      3.67 o 
   6  14   0        0.19        2.88      2.70 o 
   1  15   0       99.98      119.22      5.91 o 
   2  15   0      342.97      378.11     10.68 o 
   3  15   0      399.86      459.40     15.70 o 
   4  15   0       10.52        6.32      3.06 o 
   0  16   0        0.13        1.32      2.36 o 
   1  16   0        2.60        4.38      1.98 o 
 -12   1   1        4.46        5.35      4.88 o 
 -11   1   1        7.75       22.62      5.31 o 
 -10   1   1       20.73       15.96      2.62 o 
  -9   1   1        0.66       -0.55      1.33 o 
  -8   1   1       87.44       67.94      2.71 o 
  -7   1   1       41.88       41.70      1.38 o 
  -6   1   1        0.74        0.37      0.38 o 
  -5   1   1     4570.74     5048.40     36.92 o 
  -4   1   1     4122.76     4417.42     30.79 o 
  -3   1   1      876.17      840.62      7.76 o 
  -2   1   1        4.19        4.00      0.36 o 
  -1   1   1     2511.16     2561.95     35.18 o 
   0   1   1       44.41       44.13      1.35 o 
   1   1   1       40.83       35.40      0.82 o 
   2   1   1     3993.41     3858.32     36.50 o 
   3   1   1      551.45      494.62      5.38 o 
   4   1   1      612.11      645.94      6.51 o 
   5   1   1       69.89       77.07      1.61 o 
   6   1   1       21.41       26.60      1.01 o 
   7   1   1      138.89       90.36      3.12 o 
   8   1   1      868.35      722.80     13.82 o 
   9   1   1       95.51       82.68      4.02 o 
  10   1   1        7.68        7.32      4.45 o 
  11   1   1       18.22       18.71      3.68 o 
 -12   2   1       45.67       65.31     13.54 o 
 -11   2   1       78.76       90.77      9.22 o 
 -10   2   1       36.35       33.26      4.41 o 
  -9   2   1       62.07       55.83      3.95 o 
  -8   2   1        3.32        5.93      1.45 o 
  -7   2   1      222.56      239.65      3.76 o 
  -6   2   1      211.75      193.73      3.11 o 
  -5   2   1        0.01        0.12      0.32 o 
  -4   2   1     1516.40     1535.24     12.88 o 
  -3   2   1       78.54       70.29      1.33 o 
  -2   2   1       34.91       36.08      0.90 o 
  -1   2   1    10290.19    10667.57    152.20 o 
   0   2   1        2.50        6.73      0.49 o 
   1   2   1     1036.75     1007.66      9.16 o 
   2   2   1     1397.53     1393.05     15.58 o 
   3   2   1      651.29      655.63      6.52 o 
   4   2   1        2.50        7.16      0.96 o 
   5   2   1      441.22      473.79      5.42 o 
   6   2   1        4.73        2.90      0.66 o 
   7   2   1       25.36       29.46      1.87 o 
   8   2   1       23.82       25.97      3.20 o 
   9   2   1       29.68       22.93      3.32 o 
  10   2   1      178.31      182.43     13.87 o 
  11   2   1       36.92       30.59      4.88 o 
 -12   3   1        5.63        7.10      2.83 o 
 -11   3   1        0.19        0.08      3.31 o 
 -10   3   1        5.49       10.72      3.07 o 
  -9   3   1        9.18        7.49      2.25 o 
  -8   3   1       10.00        5.11      2.12 o 
  -7   3   1      379.84      375.61      7.23 o 
  -6   3   1       39.45       37.78      1.35 o 
  -5   3   1       30.62       31.93      1.09 o 
  -4   3   1      447.40      456.77      4.58 o 
  -3   3   1       35.32       29.17      0.83 o 
  -2   3   1       72.21       64.94      1.32 o 
  -1   3   1      723.14      803.03      7.42 o 
   0   3   1     3955.13     4097.34     61.10 o 
   1   3   1      156.98      185.58      2.05 o 
   2   3   1      402.31      411.30      4.18 o 
   3   3   1      676.61      724.41      6.65 o 
   4   3   1      455.21      446.65      5.24 o 
   5   3   1       78.62       68.75      1.89 o 
   6   3   1      413.57      383.86      6.06 o 
   7   3   1     1110.71     1002.84     13.63 o 
   8   3   1       11.42       11.10      2.40 o 
   9   3   1       12.75       11.06      3.53 o 
  10   3   1       45.53       51.02      5.63 o 
  11   3   1       12.55       12.74      3.41 o 
 -12   4   1       16.15       20.71      5.90 o 
 -11   4   1        1.00        1.12      4.46 o 
 -10   4   1       37.73       38.85      9.27 o 
  -9   4   1       12.35       10.49      2.91 o 
  -8   4   1       33.26       32.88      3.13 o 
  -7   4   1     2085.60     2049.62     36.47 o 
  -6   4   1     1854.66     1780.85     17.55 o 
  -5   4   1      591.24      558.69      6.28 o 
  -4   4   1      467.54      463.90      5.89 o 
  -3   4   1      206.37      228.84      2.86 o 
  -2   4   1      286.55      278.93      2.93 o 
  -1   4   1      889.45     1029.73      8.60 o 
   0   4   1       17.77       16.30      0.69 o 
   1   4   1       67.63       67.58      1.50 o 
   2   4   1        0.05        0.33      0.36 o 
   3   4   1       63.58       75.90      1.62 o 
   4   4   1       16.50       13.04      0.88 o 
   5   4   1      215.98      221.98      3.85 o 
   6   4   1     2302.27     2204.34     26.05 o 
   7   4   1      499.42      491.78      8.31 o 
   8   4   1        1.81        3.33      1.58 o 
   9   4   1        3.09        2.94      2.58 o 
  10   4   1       26.20       34.73      5.35 o 
  11   4   1       79.71      101.02     18.56 o 
 -12   5   1       42.13       37.98      5.63 o 
 -11   5   1       91.04      111.12      6.99 o 
 -10   5   1      115.10      103.81      6.40 o 
  -9   5   1      328.32      330.20     21.21 o 
  -8   5   1       57.29       61.58      3.51 o 
  -7   5   1      140.38      123.36      4.56 o 
  -6   5   1     1212.16     1174.55     14.32 o 
  -5   5   1      199.04      172.22      3.75 o 
  -4   5   1       93.53       95.23      1.86 o 
  -3   5   1     6961.36     7568.88     64.38 o 
  -2   5   1     6117.65     6970.71     51.86 o 
  -1   5   1        0.24       -0.50      0.25 o 
   0   5   1      105.63      103.93      1.78 o 
   1   5   1      163.50      207.52      2.77 o 
   2   5   1      118.35      137.42      2.36 o 
   3   5   1       40.76       23.45      1.33 o 
   4   5   1        5.13        9.37      0.92 o 
   5   5   1      227.58      221.22      4.09 o 
   6   5   1       27.98       26.32      1.98 o 
   7   5   1        1.93        4.36      1.35 o 
   8   5   1      188.94      200.97      8.72 o 
   9   5   1       23.68       35.78      3.94 o 
  10   5   1      106.10      123.83      7.40 o 
  11   5   1        2.78       10.45      4.43 o 
 -11   6   1        1.70        3.07      2.11 o 
 -10   6   1      228.20      268.54     14.66 o 
  -9   6   1       78.69       82.78      5.26 o 
  -8   6   1      158.97      168.42      8.42 o 
  -7   6   1        0.00       -1.16      0.89 o 
  -6   6   1      191.73      193.06      6.00 o 
  -5   6   1       10.15       13.67      1.37 o 
  -4   6   1      137.01      136.63      3.00 o 
  -3   6   1        0.92        1.71      0.52 o 
  -2   6   1      350.22      401.11      4.12 o 
  -1   6   1       45.50       57.41      1.30 o 
   0   6   1       99.88      115.45      2.01 o 
   1   6   1      433.00      504.20      5.49 o 
   2   6   1      222.53      258.62      3.61 o 
   3   6   1      700.66      691.41      7.64 o 
   4   6   1       33.06       43.27      1.46 o 
   5   6   1     1554.52     1474.77     18.64 o 
   6   6   1      525.75      502.89      9.17 o 
   7   6   1      102.85      104.65      4.08 o 
   8   6   1        9.55        8.68      1.84 o 
   9   6   1        3.52        7.56      6.69 o 
  10   6   1        1.14        7.17      7.59 o 
  11   6   1        1.66        4.55      2.57 o 
 -11   7   1       21.95       22.64      4.71 o 
 -10   7   1      201.21      215.19     11.81 o 
  -9   7   1       84.54       76.06      5.21 o 
  -8   7   1        0.02        0.39      1.25 o 
  -7   7   1      277.74      281.41      9.00 o 
  -6   7   1      606.12      585.43     10.84 o 
  -5   7   1       79.23       58.02      4.15 o 
  -4   7   1      456.81      480.73      6.23 o 
  -3   7   1        2.94        1.61      0.42 o 
  -2   7   1     1015.54     1130.87     10.81 o 
  -1   7   1      129.31      142.69      2.27 o 
   0   7   1      124.29      153.85      2.67 o 
   1   7   1      674.92      716.76      8.26 o 
   2   7   1        9.64       12.39      0.86 o 
   3   7   1       48.74       47.48      1.72 o 
   4   7   1        0.10        0.80      0.72 o 
   5   7   1       79.05       66.70      2.60 o 
   6   7   1      135.88      132.09      4.15 o 
   7   7   1        0.83        1.09      2.20 o 
   8   7   1       14.76       16.30      2.25 o 
   9   7   1        8.69        7.15      3.19 o 
  10   7   1      205.21      199.48     11.90 o 
 -11   8   1       30.05       27.98      4.72 o 
 -10   8   1        0.00       -0.69      1.99 o 
  -9   8   1       40.02       45.98      9.62 o 
  -8   8   1       78.28       75.67      5.62 o 
  -7   8   1       16.43       20.68      4.91 o 
  -6   8   1       34.52       38.70      5.11 o 
  -5   8   1       31.21       31.07      2.58 o 
  -4   8   1        1.01       -0.07      0.64 o 
  -3   8   1      572.08      616.43      7.24 o 
  -2   8   1       74.93       73.84      2.00 o 
  -1   8   1      717.21      709.35      7.84 o 
   0   8   1     1110.04     1101.15     10.60 o 
   1   8   1       48.42       46.94      1.71 o 
   2   8   1      309.99      349.67      5.48 o 
   3   8   1       14.18       10.97      1.08 o 
   4   8   1       11.26       11.62      1.83 o 
   5   8   1       66.99       57.51      4.23 o 
   6   8   1       30.03       35.38      5.77 o 
   7   8   1        0.09        0.18      1.04 o 
   8   8   1      150.06      166.53      5.71 o 
   9   8   1       65.62       66.68      5.67 o 
  10   8   1       10.82       10.85      3.30 o 
 -10   9   1        5.53        9.97      4.59 o 
  -9   9   1        3.95        4.86      3.97 o 
  -8   9   1        1.33        0.79      2.88 o 
  -7   9   1      274.15      260.34     15.71 o 
  -6   9   1       74.20       81.33      8.64 o 
  -5   9   1        0.24       -1.37      2.09 o 
  -4   9   1        8.62        9.48      1.84 o 
  -3   9   1       78.53       86.17      4.20 o 
  -2   9   1      801.05      818.26     10.07 o 
  -1   9   1     1120.55     1161.17     12.48 o 
   0   9   1        8.61        9.82      1.11 o 
   1   9   1      296.94      289.72      5.17 o 
   2   9   1      324.33      284.01      5.00 o 
   3   9   1      178.32      170.90      4.37 o 
   4   9   1       91.66       88.76      5.19 o 
   5   9   1      126.61       92.79      8.86 o 
   6   9   1       61.28       71.81      9.41 o 
   7   9   1       10.72        9.73      2.68 o 
   8   9   1        0.48        1.76      2.08 o 
   9   9   1        8.18        3.26      2.38 o 
 -10  10   1        9.63       14.54      3.79 o 
  -9  10   1        9.86        5.60      4.13 o 
  -8  10   1       45.32       32.93      7.19 o 
  -7  10   1       71.69       72.41     10.10 o 
  -6  10   1        0.58       -1.35      2.27 o 
  -5  10   1       34.26        9.95      4.29 o 
  -4  10   1      169.71      137.06      5.73 o 
  -3  10   1      105.23       86.05      3.27 o 
  -2  10   1      136.83      127.82      3.98 o 
  -1  10   1     1979.24     1977.21     23.24 o 
   0  10   1     3495.98     3661.13     35.62 o 
   1  10   1      349.49      360.03      7.15 o 
   2  10   1       98.83       85.13      4.88 o 
   3  10   1       29.35       35.31      2.35 o 
   4  10   1      140.42      181.28     44.78 o 
   5  10   1        2.11       -0.71      1.52 o 
   6  10   1       26.49       34.34      4.30 o 
   7  10   1        2.23        2.84      2.16 o 
   8  10   1       12.16        7.35      3.79 o 
   9  10   1       34.02       33.62      4.63 o 
  -9  11   1      128.27      141.52     12.91 o 
  -8  11   1       28.15       24.36      6.78 o 
  -7  11   1       12.03       12.06      4.97 o 
  -6  11   1       24.37       23.79      6.05 o 
  -5  11   1       70.80       48.51      8.12 o 
  -4  11   1      110.61       90.63      9.49 o 
  -3  11   1        2.19        1.19      1.74 o 
  -2  11   1        0.00        1.46      1.11 o 
  -1  11   1        2.07        0.37      1.50 o 
   0  11   1        2.23        4.66      1.46 o 
   1  11   1       51.09       57.31      2.66 o 
   2  11   1        4.61        5.23      1.11 o 
   3  11   1       29.99       16.06      3.13 o 
   4  11   1       29.92       26.61      5.54 o 
   5  11   1      164.13      140.61      9.46 o 
   6  11   1        1.64        3.77      2.31 o 
   7  11   1       77.22       78.07      6.39 o 
   8  11   1       95.84       94.52      7.12 o 
  -8  12   1        7.57        3.61      3.82 o 
  -7  12   1        2.56        1.73      3.86 o 
  -6  12   1        2.22        1.09      3.27 o 
  -5  12   1        0.82        1.53      3.15 o 
  -4  12   1      225.50      197.42     14.45 o 
  -3  12   1        3.76        2.49      1.47 o 
  -2  12   1       18.89       25.77      5.28 o 
  -1  12   1       27.26       22.38      2.89 o 
   0  12   1       74.02       73.84      4.58 o 
   1  12   1       89.56       83.71      3.93 o 
   2  12   1      195.21      192.58      6.05 o 
   3  12   1      116.91      113.49      6.81 o 
   4  12   1       10.37        5.95      2.51 o 
   5  12   1       24.63       25.12      4.03 o 
   6  12   1        3.45       -1.23      2.02 o 
   7  12   1      156.91      179.30     13.39 o 
  -7  13   1       29.97       34.33      8.12 o 
  -6  13   1       27.54       29.61      7.61 o 
  -5  13   1       69.67       58.19      9.80 o 
  -4  13   1       43.73       54.85      9.53 o 
  -3  13   1      187.49      207.19      7.32 o 
  -2  13   1      167.41      172.57      6.70 o 
  -1  13   1      136.45      138.99      6.13 o 
   0  13   1        0.07        1.75      1.33 o 
   1  13   1       19.87       23.37      2.57 o 
   2  13   1       10.78       12.14      2.02 o 
   3  13   1      176.27      189.37      9.16 o 
   4  13   1       85.15      112.61      7.30 o 
   5  13   1       26.70       22.24      4.31 o 
   6  13   1        3.93        4.15      3.73 o 
  -6  14   1      217.04      217.31     13.25 o 
  -5  14   1        0.40       -0.12      1.98 o 
  -4  14   1        1.76       -4.21      2.44 o 
  -3  14   1      107.89      123.41      7.52 o 
  -2  14   1       53.34       49.28      3.71 o 
  -1  14   1       89.75       91.20      5.27 o 
   0  14   1        1.87        1.12      1.47 o 
   1  14   1        4.58        3.12      1.53 o 
   2  14   1       61.66       57.92      5.93 o 
   3  14   1       51.39       58.33      6.20 o 
   4  14   1       21.64       21.67      4.53 o 
   5  14   1      136.92      159.28      9.09 o 
  -4  15   1        0.15       -0.66      2.41 o 
  -3  15   1       27.83       28.03      7.50 o 
  -2  15   1       23.27       25.39      3.03 o 
  -1  15   1        4.82        7.56      2.07 o 
   0  15   1       93.20      112.05      5.17 o 
   1  15   1       95.75      115.33      5.20 o 
   2  15   1        1.07       -2.20      2.92 o 
   3  15   1        0.23        1.42      2.54 o 
   4  15   1      135.80      167.57      9.43 o 
  -2  16   1       19.18       29.86      3.36 o 
  -1  16   1       33.04       35.53      3.61 o 
   0  16   1       74.16       86.23      4.93 o 
   1  16   1        0.43       -0.89      1.65 o 
 -13   0   2        1.02       -1.80      3.34 o 
 -12   0   2       85.99      106.26      9.99 o 
 -11   0   2      128.30      122.98     10.57 o 
 -10   0   2       50.76       41.41      4.35 o 
  -9   0   2        9.51        5.18      1.78 o 
  -8   0   2       79.78       97.11      3.52 o 
  -7   0   2        3.30        7.06      0.98 o 
  -6   0   2      213.94      214.77      3.73 o 
  -5   0   2      187.54      206.30      3.41 o 
  -4   0   2     1119.74     1081.57     11.51 o 
  -3   0   2        0.05       -0.39      0.37 o 
  -2   0   2     1589.19     1588.44     29.47 o 
  -1   0   2      365.30      240.30      9.05 o 
   0   0   2     2343.59     2268.47     26.02 o 
   1   0   2      875.94      760.44      9.39 o 
   2   0   2     1554.03     1509.29     20.64 o 
   3   0   2      581.66      610.37      9.48 o 
   4   0   2      556.53      575.69      9.99 o 
   5   0   2        4.60        6.96      0.83 o 
   6   0   2       70.23      105.19      5.71 o 
   7   0   2       10.51       15.53      2.95 o 
   8   0   2       12.29        8.68      2.23 o 
   9   0   2       14.76       15.92      3.26 o 
  10   0   2      227.59      221.70      9.89 o 
  11   0   2        0.22        1.05      3.01 o 
 -13   1   2       48.41       55.70      9.85 o 
 -12   1   2       18.35        9.74      4.62 o 
 -11   1   2       16.98       16.61      3.82 o 
 -10   1   2        1.79        1.17      1.84 o 
  -9   1   2      505.97      447.65     10.17 o 
  -8   1   2       18.62       21.61      1.72 o 
  -7   1   2      451.68      430.90      5.27 o 
  -6   1   2      286.07      298.82      3.61 o 
  -5   1   2      141.09      144.39      1.93 o 
  -4   1   2      278.57      292.58      3.15 o 
  -3   1   2       15.20       28.17      0.77 o 
  -2   1   2     2193.03     2069.51     26.24 o 
  -1   1   2      643.04      713.46     13.57 o 
   0   1   2     2030.91     1961.74     21.95 o 
   1   1   2       48.72       27.36      0.67 o 
   2   1   2      330.24      319.03      4.23 o 
   3   1   2       77.11       75.96      1.43 o 
   4   1   2      358.21      381.31      4.14 o 
   5   1   2      184.89      174.55      2.64 o 
   6   1   2      131.75      121.68      2.96 o 
   7   1   2      418.16      370.98      6.60 o 
   8   1   2       82.25       72.19      3.69 o 
   9   1   2       23.02       23.45      4.60 o 
  10   1   2        0.51        5.91      2.47 o 
  11   1   2       89.56      104.26      7.07 o 
 -13   2   2       51.38       96.35      9.98 o 
 -12   2   2       12.62        8.83      9.53 o 
 -11   2   2        0.49        1.56      3.35 o 
 -10   2   2       62.32       51.15      4.26 o 
  -9   2   2      116.91       94.05      4.88 o 
  -8   2   2      116.52      117.62      3.46 o 
  -7   2   2      112.96      111.90      2.31 o 
  -6   2   2       88.64       99.05      1.90 o 
  -5   2   2        3.77        2.29      0.39 o 
  -4   2   2      269.52      260.50      2.93 o 
  -3   2   2        0.44        1.39      0.32 o 
  -2   2   2     1589.15     1563.09     16.29 o 
  -1   2   2      250.61      245.13      3.93 o 
   0   2   2     2413.17     2319.31     20.54 o 
   1   2   2      212.26      203.26      2.27 o 
   2   2   2      470.15      444.10      4.64 o 
   3   2   2      315.67      301.83      3.53 o 
   4   2   2       65.97       73.25      1.54 o 
   5   2   2       69.57       65.55      1.51 o 
   6   2   2      174.89      175.78      2.89 o 
   7   2   2       54.65       44.06      3.14 o 
   8   2   2       82.36       67.55      3.84 o 
   9   2   2       20.93       23.16      3.90 o 
  10   2   2        2.44        6.87      2.60 o 
  11   2   2       55.40       46.47      7.58 o 
 -12   3   2       19.94       26.09      4.14 o 
 -11   3   2      196.66      203.85      9.61 o 
 -10   3   2       28.31       32.94      4.23 o 
  -9   3   2      159.55      163.18      6.67 o 
  -8   3   2       40.93       51.82      4.82 o 
  -7   3   2      451.33      445.12      5.67 o 
  -6   3   2      385.37      429.89      4.74 o 
  -5   3   2       44.63       54.25      1.33 o 
  -4   3   2      515.02      545.81      5.18 o 
  -3   3   2      592.84      616.41      5.35 o 
  -2   3   2      227.72      270.87      3.31 o 
  -1   3   2       14.61        1.26      0.33 o 
   0   3   2        0.78        5.52      0.41 o 
   1   3   2      683.88      737.79      6.34 o 
   2   3   2      706.80      735.36      6.54 o 
   3   3   2       46.76       49.88      1.25 o 
   4   3   2      369.84      430.72      4.88 o 
   5   3   2      140.03      139.21      2.47 o 
   6   3   2       77.90       81.98      2.10 o 
   7   3   2      136.16      146.71      5.98 o 
   8   3   2        5.61        8.19      1.90 o 
   9   3   2      261.10      257.03     10.81 o 
  10   3   2       89.19       97.23      6.74 o 
  11   3   2       14.96       16.02      3.49 o 
 -12   4   2        0.26        8.23      2.81 o 
 -11   4   2        9.33       13.04      4.27 o 
 -10   4   2        0.02        2.85      7.27 o 
  -9   4   2      177.99      171.53      7.07 o 
  -8   4   2      852.15      836.48     17.39 o 
  -7   4   2     2713.89     2572.61     30.97 o 
  -6   4   2      370.01      371.47      4.56 o 
  -5   4   2      248.60      223.99      2.74 o 
  -4   4   2     1896.05     2055.78     17.17 o 
  -3   4   2      758.67      744.87      7.95 o 
  -2   4   2       94.37      107.04      1.72 o 
  -1   4   2       10.59        9.39      0.65 o 
   0   4   2       51.43       58.55      1.45 o 
   1   4   2        4.77        2.07      0.30 o 
   2   4   2     3264.77     3399.80     31.61 o 
   3   4   2       18.75        8.17      0.64 o 
   4   4   2        5.06        5.33      0.58 o 
   5   4   2     2377.21     2248.85     27.99 o 
   6   4   2     2232.19     2162.04     23.06 o 
   7   4   2       47.97       43.36      2.80 o 
   8   4   2       68.35       61.69      4.99 o 
   9   4   2       38.12       47.27      4.86 o 
  10   4   2        0.18        1.84      4.95 o 
  11   4   2        9.84        6.45      2.99 o 
 -12   5   2        2.42       -0.62      2.34 o 
 -11   5   2        3.14       12.33      8.04 o 
 -10   5   2      150.28      152.16      7.75 o 
  -9   5   2       42.20       54.88      5.21 o 
  -8   5   2       34.94       34.36      3.59 o 
  -7   5   2        6.10        7.49      1.28 o 
  -6   5   2       15.56       11.94      1.46 o 
  -5   5   2      155.56      133.65      2.41 o 
  -4   5   2      161.41      205.76      2.96 o 
  -3   5   2     2317.40     2490.50     20.39 o 
  -2   5   2      476.88      549.94      5.57 o 
  -1   5   2        0.32       -0.63      0.32 o 
   0   5   2       58.16       79.98      1.53 o 
   1   5   2     2768.00     2956.34     23.88 o 
   2   5   2      414.78      503.29      4.64 o 
   3   5   2        8.23        5.14      0.61 o 
   4   5   2      120.22       91.44      2.52 o 
   5   5   2       12.72        9.55      1.26 o 
   6   5   2       94.13       95.01      2.89 o 
   7   5   2       13.69       14.30      1.59 o 
   8   5   2      204.29      181.51     10.46 o 
   9   5   2        0.32        0.49      2.98 o 
  10   5   2        9.25       13.26      2.89 o 
 -12   6   2        4.97       -0.47      4.73 o 
 -11   6   2        1.94        4.70      4.23 o 
 -10   6   2       97.44       97.80      8.00 o 
  -9   6   2       30.65       38.65      3.84 o 
  -8   6   2      613.37      574.46     15.51 o 
  -7   6   2     4426.00     4256.23     66.62 o 
  -6   6   2      615.35      598.05      9.18 o 
  -5   6   2        8.30        7.63      1.07 o 
  -4   6   2        0.12        0.40      1.04 o 
  -3   6   2      286.73      319.84      3.88 o 
  -2   6   2       20.30       26.24      1.21 o 
  -1   6   2       46.93       54.22      1.27 o 
   0   6   2      176.00      199.09      2.66 o 
   1   6   2       36.48       37.46      1.45 o 
   2   6   2       57.77       65.45      1.38 o 
   3   6   2        1.76        1.32      0.45 o 
   4   6   2      102.12       99.05      2.30 o 
   5   6   2     4349.76     4168.80     41.76 o 
   6   6   2     2003.03     1919.83     22.69 o 
   7   6   2        7.49        7.56      1.35 o 
   8   6   2       62.24       66.31      5.01 o 
   9   6   2       38.18       43.70      5.10 o 
  10   6   2        1.14        2.53      2.54 o 
 -11   7   2       46.61       57.43      6.19 o 
 -10   7   2       27.80       33.69      3.77 o 
  -9   7   2       20.69       25.61      3.47 o 
  -8   7   2      195.71      193.69      7.48 o 
  -7   7   2       95.23       79.39      3.81 o 
  -6   7   2        0.11        0.05      1.10 o 
  -5   7   2        8.96       16.24      1.59 o 
  -4   7   2      305.81      347.39      6.37 o 
  -3   7   2       49.34       59.95      1.53 o 
  -2   7   2        8.10       11.10      0.82 o 
  -1   7   2     1079.62     1128.78      9.70 o 
   0   7   2       26.26       24.40      1.17 o 
   1   7   2        4.92        4.87      0.60 o 
   2   7   2      427.19      469.03      5.17 o 
   3   7   2       41.43       54.75      1.96 o 
   4   7   2        3.71        1.32      0.85 o 
   5   7   2       23.69       22.15      1.94 o 
   6   7   2      203.23      187.49      5.83 o 
   7   7   2       61.34       68.35      3.65 o 
   8   7   2        0.37        1.39      1.38 o 
   9   7   2       87.70      100.90      8.07 o 
  10   7   2       11.96       12.92      3.97 o 
 -11   8   2       74.54       75.31      6.09 o 
 -10   8   2        0.47        0.92      1.70 o 
  -9   8   2       20.23       21.58      2.67 o 
  -8   8   2       92.96      122.80     10.63 o 
  -7   8   2        0.00        1.94      2.56 o 
  -6   8   2      327.18      239.66     14.01 o 
  -5   8   2        1.66        1.90      1.81 o 
  -4   8   2      621.07      636.70      8.77 o 
  -3   8   2        5.77       10.67      1.08 o 
  -2   8   2      164.49      172.52      3.04 o 
  -1   8   2        4.01        4.17      0.67 o 
   0   8   2       29.71       34.34      1.53 o 
   1   8   2        0.53        0.82      0.48 o 
   2   8   2      520.79      545.71      7.54 o 
   3   8   2      106.22       95.09      2.65 o 
   4   8   2      231.12      192.36      5.24 o 
   5   8   2       75.76       52.10      3.48 o 
   6   8   2       87.97       90.40      3.53 o 
   7   8   2        1.52        1.12      1.20 o 
   8   8   2        0.83        0.78      1.41 o 
   9   8   2       49.19       42.34      4.92 o 
 -10   9   2       76.99      104.69     10.78 o 
  -9   9   2      224.63      246.86     16.08 o 
  -8   9   2       22.34       26.99      6.26 o 
  -7   9   2       79.52       82.06     10.27 o 
  -6   9   2      281.31      213.87     13.81 o 
  -5   9   2      731.37      601.00     13.78 o 
  -4   9   2      553.20      527.38      8.64 o 
  -3   9   2       46.85       40.54      2.21 o 
  -2   9   2        2.93        2.67      0.79 o 
  -1   9   2       55.56       56.82      2.06 o 
   0   9   2       53.10       56.24      1.94 o 
   1   9   2      107.06      102.05      3.25 o 
   2   9   2      139.35      147.51      3.66 o 
   3   9   2     1040.03      951.70     18.00 o 
   4   9   2      397.00      328.55     14.03 o 
   5   9   2       86.52       70.20      5.30 o 
   6   9   2        3.19        1.56      1.92 o 
   7   9   2      170.70      189.77      9.24 o 
   8   9   2      268.02      291.04     10.92 o 
 -10  10   2        3.60        2.86      3.93 o 
  -9  10   2       16.25       16.12      5.89 o 
  -8  10   2        5.15        3.63      3.79 o 
  -7  10   2       10.87       15.14      5.25 o 
  -6  10   2        1.31        0.01      2.78 o 
  -5  10   2      231.37      241.31     43.93 o 
  -4  10   2        5.63        5.16      1.40 o 
  -3  10   2       25.00       33.89      2.42 o 
  -2  10   2      950.06      967.37     12.67 o 
  -1  10   2       42.70       46.83      2.12 o 
   0  10   2      838.84      856.48     11.02 o 
   1  10   2      207.99      230.60      5.15 o 
   2  10   2       58.75       62.95      2.73 o 
   3  10   2      196.04      173.24      9.37 o 
   4  10   2       22.94       12.06      2.84 o 
   5  10   2        8.62       11.21      2.80 o 
   6  10   2        3.19        3.78      2.12 o 
   7  10   2        0.21        3.52      2.25 o 
   8  10   2        0.29       -0.98      2.07 o 
  -9  11   2       48.89       48.72      8.93 o 
  -8  11   2       80.15       86.83     11.48 o 
  -7  11   2        8.71        4.05      3.71 o 
  -6  11   2       54.97       63.23      9.55 o 
  -5  11   2      243.72      208.75     14.54 o 
  -4  11   2      133.75       97.52      4.20 o 
  -3  11   2        5.08        2.58      1.37 o 
  -2  11   2      106.56      108.94      4.38 o 
  -1  11   2      527.43      547.02     12.10 o 
   0  11   2        1.59        1.24      2.63 o 
   1  11   2       74.11       75.25      3.21 o 
   2  11   2       78.42       63.72      2.94 o 
   3  11   2      286.92      237.70      9.57 o 
   4  11   2      134.93      138.26      8.91 o 
   5  11   2        8.41        8.20      2.70 o 
   6  11   2       44.92       55.02      5.70 o 
   7  11   2      110.14      115.65      7.43 o 
   8  11   2        5.32        6.74      3.10 o 
  -8  12   2      186.74      191.90     15.62 o 
  -7  12   2      109.61      101.48     12.64 o 
  -6  12   2       73.52       76.97     11.16 o 
  -5  12   2       69.96       74.81     10.57 o 
  -4  12   2       84.62       83.21      4.62 o 
  -3  12   2        3.62        1.25      1.91 o 
  -2  12   2      160.06      153.66      6.73 o 
  -1  12   2        6.81        6.57      1.95 o 
   0  12   2      146.24      145.56      6.12 o 
   1  12   2        8.48        8.96      3.25 o 
   2  12   2       33.50       44.88      3.99 o 
   3  12   2      105.66      127.62      7.28 o 
   4  12   2       30.47       23.11      3.80 o 
   5  12   2      152.92      175.09      8.86 o 
   6  12   2      206.18      201.78      9.71 o 
   7  12   2       39.53       41.95      8.75 o 
  -8  13   2      255.07      277.21     19.42 o 
  -7  13   2        0.55       -0.46      3.31 o 
  -6  13   2       11.24       20.79      6.66 o 
  -5  13   2       94.51      107.95     13.27 o 
  -4  13   2       19.55       16.17      5.43 o 
  -3  13   2       17.23       20.94      3.00 o 
  -2  13   2       41.66       39.71      3.86 o 
  -1  13   2      277.24      298.96      9.38 o 
   0  13   2       98.55      101.32      5.40 o 
   1  13   2       11.13       12.75      2.06 o 
   2  13   2        0.24        1.76      1.98 o 
   3  13   2      128.92      160.23      8.41 o 
   4  13   2        0.01        2.94      2.31 o 
   5  13   2       32.35       30.93      5.67 o 
   6  13   2      156.42      160.83     12.80 o 
  -6  14   2      106.06      136.66     13.69 o 
  -5  14   2      157.46      169.50     14.78 o 
  -4  14   2      237.98      284.37     18.91 o 
  -3  14   2        0.99        1.24      1.78 o 
  -2  14   2        8.57        8.25      2.40 o 
  -1  14   2        0.05        2.40      1.85 o 
   0  14   2        0.59        1.04      1.43 o 
   1  14   2        0.29        1.20      1.45 o 
   2  14   2       98.41      102.87      6.99 o 
   3  14   2      287.45      347.52     13.09 o 
   4  14   2       25.45       24.69      4.53 o 
   5  14   2      164.14      167.80     13.31 o 
  -5  15   2      144.65      187.98     16.08 o 
  -4  15   2      150.12      154.83     14.36 o 
  -3  15   2       98.86      109.25      6.03 o 
  -2  15   2      136.30      154.04      5.85 o 
  -1  15   2        9.75        7.96      2.08 o 
   0  15   2       43.15       45.02      3.80 o 
   1  15   2      130.67      150.59      5.86 o 
   2  15   2      121.49      133.33      8.22 o 
   3  15   2      128.22      154.51      8.97 o 
  -2  16   2       33.99       28.35      3.27 o 
  -1  16   2        1.10        1.65      1.77 o 
   0  16   2        9.72       10.03      2.32 o 
 -13   1   3        2.56       14.50      4.98 o 
 -12   1   3       32.70       41.37      7.80 o 
 -11   1   3       47.26       50.89      4.25 o 
 -10   1   3      427.86      369.15      9.25 o 
  -9   1   3      272.35      219.85      5.77 o 
  -8   1   3        3.37        4.75      0.96 o 
  -7   1   3       79.23       84.53      1.84 o 
  -6   1   3      512.02      522.19      5.02 o 
  -5   1   3      256.24      246.18      2.91 o 
  -4   1   3     2669.46     2616.88     19.69 o 
  -3   1   3      605.88      597.09      5.06 o 
  -2   1   3     1115.90     1153.53     10.08 o 
  -1   1   3      320.83      356.13      3.33 o 
   0   1   3      957.52      972.04     10.86 o 
   1   1   3      709.94      687.94      6.60 o 
   2   1   3      873.80      906.36      8.68 o 
   3   1   3     6439.46     6811.61     57.29 o 
   4   1   3      175.61      227.88      3.89 o 
   5   1   3      116.90      114.71      2.35 o 
   6   1   3       88.88       75.75      3.02 o 
   7   1   3        6.50        3.57      1.21 o 
   8   1   3        0.76        1.86      1.27 o 
   9   1   3        6.95        8.73      3.16 o 
  10   1   3        6.79       19.85      3.77 o 
  11   1   3        0.03       -1.20      2.31 o 
 -13   2   3      150.69      163.72     12.99 o 
 -12   2   3      118.18      122.07      7.50 o 
 -11   2   3       63.13       66.00      7.71 o 
 -10   2   3       16.69       20.35      2.92 o 
  -9   2   3       67.43       67.95      3.57 o 
  -8   2   3        7.84        5.42      0.97 o 
  -7   2   3       85.11       94.15      1.86 o 
  -6   2   3      225.33      243.31      3.14 o 
  -5   2   3      160.01      167.62      2.20 o 
  -4   2   3     1586.72     1591.38     12.47 o 
  -3   2   3       16.51       15.32      0.72 o 
  -2   2   3     1454.08     1430.76     14.13 o 
  -1   2   3     8387.69     8462.60     71.38 o 
   0   2   3      231.62      244.38      2.88 o 
   1   2   3       25.40       31.16      0.74 o 
   2   2   3     1003.75      994.16      8.91 o 
   3   2   3       28.38       21.93      0.99 o 
   4   2   3      221.71      195.56      2.97 o 
   5   2   3      283.69      304.80      3.98 o 
   6   2   3       16.10       13.73      1.42 o 
   7   2   3        0.29        1.96      1.29 o 
   8   2   3       85.51       82.39      3.57 o 
   9   2   3       63.28       81.24     10.21 o 
  10   2   3        9.44       13.80      5.49 o 
  11   2   3        2.37       11.42      9.31 o 
 -13   3   3        6.30       18.27      4.73 o 
 -12   3   3       76.45       72.11     10.97 o 
 -11   3   3        2.09       -0.70      2.06 o 
 -10   3   3       79.60       63.54     12.23 o 
  -9   3   3      446.68      421.86      9.56 o 
  -8   3   3     1046.18      978.36     14.56 o 
  -7   3   3        6.04        3.50      0.62 o 
  -6   3   3      151.11      149.47      2.31 o 
  -5   3   3      494.45      511.14      5.09 o 
  -4   3   3      680.69      723.71      6.35 o 
  -3   3   3       90.61       97.81      1.54 o 
  -2   3   3     1966.82     1957.02     17.90 o 
  -1   3   3     2303.37     2401.90     19.18 o 
   0   3   3       61.49       58.91      1.13 o 
   1   3   3       18.73       15.51      0.90 o 
   2   3   3      185.07      184.62      2.82 o 
   3   3   3      293.88      291.81      4.06 o 
   4   3   3      108.40      103.62      2.27 o 
   5   3   3      242.18      232.21      3.68 o 
   6   3   3        7.66        8.67      1.32 o 
   7   3   3       13.82        8.51      1.78 o 
   8   3   3        0.21        2.09      2.38 o 
   9   3   3        0.57        4.67      4.12 o 
  10   3   3        0.09       -2.51      1.94 o 
 -13   4   3       35.27       28.40      4.71 o 
 -12   4   3       45.82       61.47      7.74 o 
 -11   4   3        6.11        5.11      2.48 o 
 -10   4   3        4.88        8.25      2.84 o 
  -9   4   3      271.26      271.30      7.42 o 
  -8   4   3     1727.38     1715.14     30.56 o 
  -7   4   3      477.22      454.35      6.48 o 
  -6   4   3        2.54        3.31      0.49 o 
  -5   4   3       30.44       35.52      1.13 o 
  -4   4   3       97.18      112.57      1.79 o 
  -3   4   3        1.31        2.06      0.50 o 
  -2   4   3      139.18      139.42      2.38 o 
  -1   4   3      304.44      327.42      4.42 o 
   0   4   3       30.79       44.12      1.08 o 
   1   4   3       14.64       15.34      0.66 o 
   2   4   3       35.76       31.08      0.92 o 
   3   4   3      663.54      611.46      6.73 o 
   4   4   3      645.89      625.11      7.47 o 
   5   4   3     3175.64     3075.33     31.26 o 
   6   4   3      340.19      326.50      5.61 o 
   7   4   3        0.56       -0.06      1.36 o 
   8   4   3       16.78       23.42      3.79 o 
   9   4   3       30.22       33.99      4.69 o 
  10   4   3       21.24       22.75      4.15 o 
 -12   5   3       50.38       58.05      5.20 o 
 -11   5   3        0.10       -1.34      1.96 o 
 -10   5   3      158.58      177.67      7.52 o 
  -9   5   3       18.77       21.99      2.64 o 
  -8   5   3        1.29        1.61      1.12 o 
  -7   5   3       46.54       43.11      2.01 o 
  -6   5   3       19.13       17.60      0.90 o 
  -5   5   3        2.33        7.62      0.60 o 
  -4   5   3        7.53        6.22      0.69 o 
  -3   5   3      221.85      271.43      3.66 o 
  -2   5   3        3.25        4.69      0.78 o 
  -1   5   3        6.56        7.18      0.68 o 
   0   5   3     2212.06     2539.81     25.21 o 
   1   5   3     8087.18     9083.77     74.41 o 
   2   5   3      745.61      811.09      7.23 o 
   3   5   3       16.39       10.21      0.76 o 
   4   5   3     1271.01     1229.29     13.15 o 
   5   5   3      681.45      630.65      8.72 o 
   6   5   3       55.37       52.81      2.40 o 
   7   5   3      232.47      205.28     14.61 o 
   8   5   3      189.74      165.24     12.38 o 
  10   5   3       58.98       31.10      6.24 o 
 -12   6   3        1.58        2.25      2.76 o 
 -11   6   3        6.85       11.50      3.88 o 
 -10   6   3        1.05        0.20      1.81 o 
  -9   6   3       86.17       86.57     12.37 o 
  -8   6   3       86.15       89.01      4.56 o 
  -7   6   3     1323.89     1276.97     19.69 o 
  -6   6   3      339.57      337.99      5.29 o 
  -5   6   3      418.06      416.91      5.68 o 
  -4   6   3        0.22        1.38      0.86 o 
  -3   6   3      588.13      675.90      7.42 o 
  -2   6   3       13.80       11.68      0.83 o 
  -1   6   3       23.87       32.25      1.32 o 
   0   6   3      151.48      168.55      2.88 o 
   1   6   3        2.95        5.63      0.70 o 
   2   6   3       76.16       78.97      1.68 o 
   3   6   3        6.95        5.65      0.63 o 
   4   6   3      191.72      190.66      5.86 o 
   5   6   3       18.64       17.02      1.52 o 
   6   6   3      191.20      179.26      5.39 o 
   7   6   3        3.52       12.09      2.30 o 
   8   6   3      376.72      403.29     21.47 o 
   9   6   3        8.19       12.44      2.93 o 
  10   6   3        9.08        6.78      2.90 o 
 -12   7   3      107.64      115.38      8.74 o 
 -11   7   3       30.96       33.32      5.43 o 
 -10   7   3        4.16        4.53      2.03 o 
  -9   7   3        0.67        0.69      1.53 o 
  -8   7   3       89.21       82.02      4.51 o 
  -7   7   3      335.37      311.84      7.95 o 
  -6   7   3        3.33        2.62      2.19 o 
  -5   7   3       26.98       29.38      1.96 o 
  -4   7   3        0.79        1.28      0.57 o 
  -3   7   3      448.00      475.97      7.96 o 
  -2   7   3       76.52       86.52      3.13 o 
  -1   7   3       32.28       31.27      1.28 o 
   0   7   3      531.32      584.68      6.39 o 
   1   7   3      140.87      175.42      2.82 o 
   2   7   3      484.28      508.72      5.92 o 
   3   7   3      178.08      171.21      3.87 o 
   4   7   3      368.89      344.11      6.18 o 
   5   7   3      187.36      183.75      4.46 o 
   6   7   3       33.74       33.07      2.73 o 
   7   7   3       77.00       72.90      3.87 o 
   8   7   3       43.65       51.36      5.71 o 
   9   7   3      111.10      110.33      8.60 o 
 -11   8   3        5.67        5.60      2.54 o 
 -10   8   3      236.42      263.51     14.15 o 
  -9   8   3       17.80       16.17      5.16 o 
  -8   8   3       31.46       24.35      6.00 o 
  -7   8   3       58.04       62.49      8.62 o 
  -6   8   3        0.18       -2.44      1.35 o 
  -5   8   3       15.35       15.26      2.04 o 
  -4   8   3       73.15       87.02      3.58 o 
  -3   8   3      256.18      262.53      4.21 o 
  -2   8   3      491.79      500.56      6.17 o 
  -1   8   3     1086.87     1075.04     11.87 o 
   0   8   3        4.70        4.36      0.68 o 
   1   8   3      841.01      857.26     10.36 o 
   2   8   3        2.09        8.81      1.05 o 
   3   8   3        3.02        1.68      0.89 o 
   4   8   3        8.72        7.54      1.43 o 
   5   8   3        3.67        5.98      2.47 o 
   6   8   3      132.78      127.74      4.67 o 
   7   8   3        9.52        7.02      1.75 o 
   8   8   3        4.71        7.01      2.72 o 
   9   8   3        2.39        4.25      2.60 o 
 -11   9   3        0.80        2.01      3.87 o 
 -10   9   3       11.27       16.35      5.39 o 
  -9   9   3        5.88        4.27      3.44 o 
  -8   9   3       20.18       10.60      4.68 o 
  -7   9   3      103.17       92.56      9.67 o 
  -5   9   3      154.43      144.80      4.79 o 
  -4   9   3      214.79      194.39      7.44 o 
  -3   9   3      513.38      502.94      7.78 o 
  -2   9   3        0.01       -0.10      0.65 o 
  -1   9   3      404.25      402.31      5.93 o 
   0   9   3     1231.51     1262.52     16.68 o 
   1   9   3        4.94        4.02      0.96 o 
   2   9   3       47.10       46.04      2.49 o 
   3   9   3        0.47        2.43      1.27 o 
   4   9   3        5.90        6.73      2.75 o 
   5   9   3      250.58      237.29      9.26 o 
   6   9   3       26.84       22.90      3.58 o 
   7   9   3        0.83       -1.49      1.86 o 
   8   9   3        0.07       -2.37      1.94 o 
 -10  10   3       11.59       17.75      6.10 o 
  -9  10   3       37.45       45.98      8.70 o 
  -8  10   3       32.83       34.04      7.23 o 
  -7  10   3        0.15        2.70      3.02 o 
  -6  10   3       33.82       43.58      8.05 o 
  -5  10   3      105.50      100.31      6.05 o 
  -4  10   3       33.82       25.27      2.35 o 
  -3  10   3        6.53        3.51      1.54 o 
  -2  10   3     2069.99     2087.17     23.37 o 
  -1  10   3     2794.88     2848.78     29.03 o 
   0  10   3      217.47      210.13      4.91 o 
   1  10   3        8.41        5.00      1.11 o 
   2  10   3      240.14      209.63      8.25 o 
   3  10   3      169.77      136.86      6.98 o 
   4  10   3        1.45       -0.50      1.57 o 
   5  10   3       31.89       28.74      4.11 o 
   6  10   3      106.23      102.34      6.51 o 
   7  10   3       15.53       15.02      3.38 o 
   8  10   3        0.06       -0.65      2.22 o 
 -10  11   3       63.99       68.88     10.86 o 
  -9  11   3       75.31      101.91     12.81 o 
  -8  11   3        5.62        3.55      3.86 o 
  -7  11   3      172.48      151.03     13.06 o 
  -6  11   3      102.87       99.23     10.50 o 
  -5  11   3       18.15       14.76      5.03 o 
  -4  11   3       23.75       15.78      2.15 o 
  -3  11   3       60.59       56.19      3.58 o 
  -2  11   3        0.03       -0.77      1.09 o 
  -1  11   3        6.23        9.83      2.55 o 
   0  11   3        0.27        0.52      0.98 o 
   1  11   3        1.66        1.95      1.07 o 
   2  11   3       69.32       57.69      4.17 o 
   3  11   3      129.87      107.83      8.09 o 
   4  11   3       30.25       21.61      3.66 o 
   5  11   3        1.72        0.76      2.46 o 
   6  11   3        8.08        6.70      2.79 o 
   7  11   3      118.29      115.20      9.42 o 
  -9  12   3      262.45      277.90     19.15 o 
  -8  12   3       18.40       12.87      5.58 o 
  -7  12   3       12.69        8.68      4.95 o 
  -6  12   3        4.15        1.75      3.49 o 
  -5  12   3        9.01        4.62      3.94 o 
  -4  12   3      233.10      206.02      6.98 o 
  -3  12   3       13.02        9.04      1.93 o 
  -2  12   3       89.21       83.95      4.82 o 
  -1  12   3        0.35       -0.22      1.44 o 
   0  12   3       44.53       42.30      3.94 o 
   1  12   3        0.21        0.84      1.17 o 
   2  12   3      137.87      130.20     11.73 o 
   3  12   3        9.63        5.93      2.55 o 
   4  12   3        1.87       -0.20      1.95 o 
   5  12   3        1.54        2.10      2.23 o 
   6  12   3        0.03       -0.25      2.23 o 
  -8  13   3       43.86       63.59     11.21 o 
  -7  13   3       63.06       57.39     10.26 o 
  -6  13   3        3.26        4.75      4.27 o 
  -5  13   3      369.90      401.30     22.35 o 
  -4  13   3        0.19       -2.31      2.11 o 
  -3  13   3        2.14        0.73      1.66 o 
  -2  13   3        7.44        4.69      2.01 o 
  -1  13   3       92.97       92.80      5.26 o 
   0  13   3      176.64      176.81      7.06 o 
   1  13   3      148.86      152.53      6.57 o 
   2  13   3      135.77      168.45      8.51 o 
   3  13   3       75.75       67.05      6.37 o 
   4  13   3       33.69       38.22      5.20 o 
   5  13   3        3.77        2.29      2.59 o 
  -7  14   3      232.31      237.38     18.29 o 
  -6  14   3        0.28        4.13      4.01 o 
  -5  14   3        9.52       11.13      5.64 o 
  -4  14   3       83.03       87.79     12.12 o 
  -3  14   3        4.16        2.50      2.05 o 
  -2  14   3        1.70        2.46      1.88 o 
  -1  14   3       29.10       28.71      3.60 o 
   0  14   3      155.96      157.74      7.85 o 
   1  14   3       29.47       40.46      5.16 o 
   2  14   3        8.58        9.47      3.47 o 
   3  14   3        1.56        2.44      2.42 o 
   4  14   3      111.25      114.83      7.80 o 
  -5  15   3       28.43       29.93      8.46 o 
  -4  15   3        0.26        1.51      3.81 o 
  -3  15   3       45.00       52.35      6.34 o 
  -2  15   3      122.53      141.17      6.77 o 
  -1  15   3       17.12       19.89      3.78 o 
   0  15   3        7.91        7.13      2.09 o 
   1  15   3       37.01       36.15      5.23 o 
   2  15   3        3.00        2.44      2.90 o 
   3  15   3       77.44       77.98      7.35 o 
 -13   0   4       27.13       25.58      6.57 o 
 -12   0   4       21.17       25.51      5.81 o 
 -11   0   4        0.62       -1.50      2.92 o 
 -10   0   4       28.18       22.67      3.68 o 
  -9   0   4       93.42      101.43      5.97 o 
  -8   0   4      172.36      176.97      5.69 o 
  -7   0   4       36.84       43.23      2.95 o 
  -6   0   4      855.60      876.39     11.08 o 
  -5   0   4     2482.47     2587.22     27.75 o 
  -4   0   4      385.25      380.11      5.35 o 
  -3   0   4     1941.10     2008.79     21.28 o 
  -2   0   4   112813.28    93701.98   1141.23 o 
  -1   0   4    53162.05    50747.39   1113.38 o 
   0   0   4       45.03       41.45      1.26 o 
   1   0   4      399.79      423.08      5.33 o 
   2   0   4     4311.73     4497.04     45.78 o 
   3   0   4      506.76      510.23      7.21 o 
   4   0   4       69.79       60.01      2.20 o 
   5   0   4      441.10      422.11     13.77 o 
   6   0   4       63.19       69.84      4.01 o 
   7   0   4        3.00        5.68      3.43 o 
   8   0   4        1.62       -0.89      2.20 o 
   9   0   4      195.86      206.27     10.20 o 
  10   0   4       94.36      112.43      9.35 o 
 -13   1   4        9.03        6.92      5.09 o 
 -12   1   4       14.16       13.79      5.07 o 
 -11   1   4       47.77       49.53      5.01 o 
 -10   1   4        0.09        0.86      1.60 o 
  -9   1   4        0.67        1.66      0.87 o 
  -8   1   4      315.71      303.16      4.76 o 
  -7   1   4        0.42        1.33      0.52 o 
  -6   1   4      231.74      257.86      3.32 o 
  -5   1   4      665.41      677.12      5.95 o 
  -4   1   4        7.83        9.70      0.58 o 
  -3   1   4       22.64       15.03      0.65 o 
  -2   1   4        4.08        2.50      0.49 o 
  -1   1   4      336.48      323.11      3.79 o 
   0   1   4       18.79       25.30      0.74 o 
   1   1   4      100.29      109.76      1.44 o 
   2   1   4     1380.58     1426.32     11.61 o 
   3   1   4       14.15       24.87      1.20 o 
   4   1   4      197.19      178.69      3.87 o 
   5   1   4      122.31      120.68      3.87 o 
   6   1   4        4.24        1.66      0.89 o 
   7   1   4       22.84       16.93      2.27 o 
   8   1   4       11.58        4.18      1.57 o 
   9   1   4        1.58        7.24      4.38 o 
  10   1   4        4.09        2.82      2.58 o 
 -13   2   4      324.80      372.69     20.36 o 
 -12   2   4       10.79        5.47      4.39 o 
 -11   2   4       30.13       24.13      3.81 o 
 -10   2   4      474.41      429.56     12.00 o 
  -9   2   4      539.77      507.20      9.47 o 
  -8   2   4        6.06        8.86      1.02 o 
  -7   2   4       28.52       26.58      1.28 o 
  -6   2   4      595.70      574.31      5.83 o 
  -5   2   4      792.19      764.90      6.84 o 
  -4   2   4     1060.48     1043.77      9.46 o 
  -3   2   4        5.80        7.13      0.51 o 
  -2   2   4     1837.32     1943.25     14.87 o 
  -1   2   4     1888.20     1955.80     14.15 o 
   0   2   4      857.61      857.33      6.92 o 
   1   2   4     1544.53     1522.09     13.60 o 
   2   2   4      732.42      711.51      7.34 o 
   3   2   4       33.26       31.28      1.60 o 
   4   2   4      118.67      113.45      2.45 o 
   5   2   4       62.68       51.65      1.91 o 
   6   2   4      451.20      403.66      9.28 o 
   7   2   4      225.32      197.97      5.87 o 
   8   2   4        0.40        3.15      1.70 o 
   9   2   4       55.71       72.94      5.94 o 
  10   2   4      519.49      614.91     19.85 o 
 -13   3   4      100.94       67.15      8.60 o 
 -12   3   4       18.08       20.64      3.98 o 
 -11   3   4       10.67       16.15      3.13 o 
 -10   3   4        4.98        4.07      1.82 o 
  -9   3   4      205.15      196.18      6.06 o 
  -8   3   4      261.26      245.51      4.59 o 
  -7   3   4      129.85      131.54      2.43 o 
  -6   3   4       66.02       74.03      1.69 o 
  -5   3   4      450.01      459.46      4.77 o 
  -4   3   4     1023.76     1037.51      8.70 o 
  -3   3   4     2251.45     2382.59     18.18 o 
  -2   3   4       22.60       22.74      0.85 o 
  -1   3   4      963.15     1019.05      9.60 o 
   0   3   4     2134.32     2245.53     18.41 o 
   1   3   4      133.47      131.84      1.87 o 
   2   3   4      542.37      568.85      6.73 o 
   3   3   4        7.70       10.79      0.92 o 
   4   3   4        7.68        7.34      0.93 o 
   5   3   4      210.47      200.28      3.68 o 
   6   3   4       55.18       54.05      4.33 o 
   7   3   4        1.92        4.25      1.87 o 
   8   3   4       60.24       71.08      9.37 o 
   9   3   4       57.85       64.14      5.53 o 
  10   3   4       53.62       64.21      6.08 o 
 -13   4   4       14.85       14.83      3.65 o 
 -12   4   4      170.33      172.49      9.03 o 
 -11   4   4       72.98       66.01      7.07 o 
 -10   4   4       22.01       17.28      2.69 o 
  -9   4   4      130.19      137.73      6.12 o 
  -8   4   4      144.91      136.53      3.66 o 
  -7   4   4      149.72      135.30      2.69 o 
  -6   4   4       54.31       63.00      1.54 o 
  -5   4   4       19.79       20.63      0.85 o 
  -4   4   4      410.31      438.17      4.61 o 
  -3   4   4      146.71      153.15      2.66 o 
  -2   4   4      178.94      177.99      2.88 o 
  -1   4   4       55.15       60.48      1.24 o 
   0   4   4       36.59       43.94      1.11 o 
   1   4   4      122.81      134.72      2.10 o 
   2   4   4        3.90        5.57      0.46 o 
   3   4   4       25.01       27.26      1.42 o 
   4   4   4      259.99      232.53      4.00 o 
   5   4   4      137.06      130.63      3.28 o 
   6   4   4      101.66      104.46      3.84 o 
   7   4   4       10.69       11.63      2.87 o 
   8   4   4      334.73      359.34     13.32 o 
   9   4   4       35.72       37.72      5.00 o 
  10   4   4        3.59        6.19      3.28 o 
 -13   5   4       39.35       53.37      5.34 o 
 -12   5   4       83.08      105.58      6.86 o 
 -11   5   4        5.79        7.92      6.96 o 
 -10   5   4       17.60       22.82      2.83 o 
  -9   5   4      116.03      100.61      4.89 o 
  -8   5   4      143.17      142.27      4.20 o 
  -7   5   4       23.54       25.58      1.68 o 
  -6   5   4        4.40        2.73      0.57 o 
  -5   5   4      161.64      162.24      2.41 o 
  -4   5   4     1261.66     1342.35     14.13 o 
  -3   5   4      234.52      255.38      3.82 o 
  -2   5   4      122.13      126.47      2.50 o 
  -1   5   4        2.70        2.06      0.43 o 
   0   5   4     1015.99     1105.28      9.97 o 
   1   5   4     1092.93     1218.40     10.44 o 
   2   5   4      172.31      184.37      2.36 o 
   3   5   4      343.92      314.21      4.39 o 
   4   5   4       25.92       23.75      1.66 o 
   5   5   4       51.14       47.26      2.19 o 
   6   5   4      105.56       98.70      5.24 o 
   7   5   4        1.28        2.18      4.42 o 
   8   5   4       62.78       61.58      7.97 o 
 -12   6   4       15.77       14.38      4.29 o 
 -11   6   4        2.59        3.40      2.86 o 
 -10   6   4       11.68        8.34      2.43 o 
  -9   6   4      427.18      439.82     13.27 o 
  -8   6   4        0.40        2.27      1.37 o 
  -7   6   4      135.67      135.40      4.23 o 
  -6   6   4      270.21      260.47      4.88 o 
  -5   6   4        2.81        3.23      0.71 o 
  -4   6   4      115.20      142.05      2.90 o 
  -3   6   4      430.29      460.86      6.27 o 
  -2   6   4      131.49      109.01      2.35 o 
  -1   6   4      287.64      261.08      4.15 o 
   0   6   4        0.46        2.61      0.63 o 
   1   6   4        8.44        6.56      0.69 o 
   2   6   4       35.55       36.69      1.07 o 
   3   6   4        0.10        0.61      0.61 o 
   4   6   4      194.74      185.21      4.08 o 
   5   6   4      161.35      165.72      4.21 o 
   6   6   4       45.98       43.20      4.37 o 
   7   6   4        7.66       16.83      3.76 o 
   8   6   4        8.50        7.05      4.12 o 
   9   6   4       41.35       49.47      4.95 o 
 -12   7   4        1.88        2.33      2.72 o 
 -11   7   4       17.31       19.63      3.38 o 
 -10   7   4        4.34        4.45      2.04 o 
  -9   7   4       47.50       43.18      3.70 o 
  -8   7   4       25.27       25.04      6.34 o 
  -7   7   4        0.23        2.74      1.51 o 
  -6   7   4       30.52       25.76      2.13 o 
  -5   7   4      156.24      162.14      4.72 o 
  -4   7   4      188.67      186.10      3.84 o 
  -3   7   4       17.09       25.41      1.57 o 
  -2   7   4      143.77      139.41      3.08 o 
  -1   7   4        0.05        1.34      0.69 o 
   0   7   4      171.98      191.62      3.57 o 
   1   7   4       22.63       28.76      1.33 o 
   2   7   4       82.31       86.47      2.43 o 
   3   7   4        8.78       10.41      0.99 o 
   4   7   4       16.55       18.67      1.66 o 
   5   7   4       48.83       40.11      2.87 o 
   6   7   4       10.28        7.31      1.75 o 
   7   7   4        0.37       -0.50      1.32 o 
   8   7   4        8.10       10.10      3.46 o 
   9   7   4        6.24        0.95      2.20 o 
 -11   8   4      159.30      172.93      7.25 o 
 -10   8   4       15.35       17.15      4.32 o 
  -9   8   4       10.05        9.72      4.50 o 
  -8   8   4       10.58       16.38      4.99 o 
  -7   8   4       10.03       17.92      4.69 o 
  -6   8   4        1.95        2.41      1.21 o 
  -5   8   4       15.21       13.73      2.54 o 
  -4   8   4       42.02       49.48      2.43 o 
  -3   8   4      412.63      401.92      6.27 o 
  -2   8   4      369.95      361.69      6.14 o 
  -1   8   4      482.55      479.74      6.49 o 
   0   8   4       62.72       64.27      2.04 o 
   1   8   4       34.05       35.41      1.70 o 
   2   8   4        0.09        0.48      0.76 o 
   3   8   4       26.81       26.01      2.65 o 
   4   8   4       10.55       17.46      2.85 o 
   5   8   4       39.60       44.71      3.55 o 
   6   8   4       34.13       32.98      2.70 o 
   7   8   4       31.27       36.41      3.06 o 
   8   8   4      197.58      223.92     11.62 o 
 -11   9   4      220.35      242.85     16.95 o 
 -10   9   4       37.32       40.77      8.01 o 
  -9   9   4        1.58       -0.04      3.33 o 
  -8   9   4       12.20       11.38      4.72 o 
  -7   9   4      108.35       88.09     10.84 o 
  -6   9   4      254.82      208.49      7.54 o 
  -5   9   4       50.09       43.71      4.16 o 
  -4   9   4       62.21       60.37      3.36 o 
  -3   9   4       47.86       49.56      2.65 o 
  -2   9   4      277.65      279.20      4.79 o 
  -1   9   4       26.11       25.23      1.63 o 
   0   9   4        2.13        2.54      0.76 o 
   1   9   4        9.48       11.26      1.46 o 
   2   9   4      164.04      149.53      5.32 o 
   3   9   4      482.49      430.95      9.97 o 
   4   9   4        3.12        1.47      1.78 o 
   5   9   4       26.03       24.57      3.60 o 
   6   9   4       44.23       39.48      5.03 o 
   7   9   4      187.28      190.12     14.30 o 
 -10  10   4       20.95       28.59      7.49 o 
  -9  10   4       51.79       44.41      8.60 o 
  -8  10   4        5.67       -0.59      3.20 o 
  -7  10   4       23.13       19.67      5.84 o 
  -6  10   4        3.90        0.95      2.83 o 
  -5  10   4      823.76      752.28     15.82 o 
  -4  10   4       40.67       38.82      3.66 o 
  -3  10   4      178.97      174.44      5.39 o 
  -2  10   4     1506.14     1528.11     17.30 o 
  -1  10   4     1100.42     1120.01     13.61 o 
   0  10   4       12.11       12.70      1.83 o 
   1  10   4      372.18      337.45      7.43 o 
   2  10   4      508.55      474.01     10.69 o 
   3  10   4       26.46       29.25      3.98 o 
   4  10   4        9.40        7.01      2.45 o 
   5  10   4        1.57       -0.40      1.87 o 
   6  10   4      108.40      106.03      6.72 o 
   7  10   4       11.32        8.40      3.02 o 
 -10  11   4      152.68      164.92     14.66 o 
  -9  11   4       60.75       66.93     10.89 o 
  -8  11   4        0.53        1.81      3.52 o 
  -7  11   4        1.23       -0.39      3.16 o 
  -6  11   4       68.04       83.66     11.24 o 
  -5  11   4       40.47       36.58      4.29 o 
  -4  11   4       46.21       44.83      4.12 o 
  -3  11   4        0.36       -0.28      1.17 o 
  -2  11   4       17.45        9.17      2.07 o 
  -1  11   4      115.14      118.51      4.29 o 
   0  11   4        9.36       11.75      1.59 o 
   1  11   4       93.69       95.58      4.03 o 
   2  11   4        7.75       10.08      3.25 o 
   3  11   4       49.83       50.48      6.74 o 
   4  11   4        1.22        5.30      2.45 o 
   5  11   4        0.02        0.01      2.14 o 
   6  11   4      214.06      213.95      9.80 o 
   7  11   4       71.94       60.11      6.16 o 
  -9  12   4       21.68       22.31      7.12 o 
  -8  12   4       33.46       31.66      8.06 o 
  -7  12   4       20.04       18.80      6.13 o 
  -6  12   4      166.81      145.91     13.16 o 
  -5  12   4       21.59       20.52      3.68 o 
  -4  12   4       87.46       91.29      7.90 o 
  -3  12   4        1.80        3.32      1.71 o 
  -2  12   4        8.76        6.69      2.01 o 
  -1  12   4        4.31        2.25      1.78 o 
   0  12   4        6.89        7.16      2.12 o 
   1  12   4        0.00        1.00      1.66 o 
   2  12   4       42.17       30.64      5.23 o 
   3  12   4       47.13       44.18      5.20 o 
   4  12   4        3.52        1.90      2.47 o 
   5  12   4       36.72       36.82      4.95 o 
   6  12   4       46.12       48.71      6.27 o 
  -8  13   4        2.64        1.31      3.79 o 
  -7  13   4       20.57       16.94      6.17 o 
  -6  13   4        0.47        1.64      3.73 o 
  -5  13   4        3.83        0.64      3.69 o 
  -4  13   4       44.32       52.69      5.61 o 
  -3  13   4       99.93      104.81      5.44 o 
  -2  13   4       18.33       18.72      2.98 o 
  -1  13   4       14.27       14.67      2.78 o 
   0  13   4       80.16       81.05      5.36 o 
   1  13   4        6.24        7.24      2.74 o 
   2  13   4        4.38        4.72      2.54 o 
   3  13   4       15.50       17.35      3.77 o 
   4  13   4        5.11        3.49      4.42 o 
   5  13   4        8.87        8.71      3.41 o 
  -7  14   4       28.99       27.73      8.03 o 
  -6  14   4        4.05        1.95      4.37 o 
  -5  14   4        2.35        3.96      4.58 o 
  -4  14   4        2.32        3.05      2.80 o 
  -3  14   4        4.63        4.51      2.16 o 
  -2  14   4        1.70        0.97      1.90 o 
  -1  14   4        1.31       -1.31      1.68 o 
   0  14   4       10.84        7.32      2.47 o 
   1  14   4       10.93        4.81      2.75 o 
   2  14   4       35.88       40.78      9.45 o 
   3  14   4        2.81        1.38      2.61 o 
   4  14   4       18.67       17.56      4.26 o 
  -5  15   4      131.10      138.07     14.32 o 
  -4  15   4      401.36      418.95     14.65 o 
  -3  15   4      122.59      122.59      8.07 o 
  -2  15   4        2.10        2.42      2.09 o 
  -1  15   4       92.12      109.53      9.14 o 
   0  15   4      179.38      198.45      9.69 o 
   1  15   4      516.75      569.79     17.67 o 
   2  15   4       17.36       19.96      4.18 o 
 -13   1   5        1.61        5.82      4.31 o 
 -12   1   5       31.67       25.91      4.34 o 
 -11   1   5       20.77       25.07      3.27 o 
 -10   1   5       81.95       70.67      4.34 o 
  -9   1   5       14.87       14.04      1.67 o 
  -8   1   5        6.62        4.56      0.97 o 
  -7   1   5      997.29     1059.89     11.42 o 
  -6   1   5     2444.03     2489.97     19.99 o 
  -5   1   5       42.07       39.41      1.10 o 
  -4   1   5      129.46      116.49      1.80 o 
  -3   1   5     1170.00     1260.54     10.51 o 
  -2   1   5     1301.17     1343.80     11.32 o 
  -1   1   5       20.24       18.50      0.75 o 
   0   1   5      611.18      570.70      6.62 o 
   1   1   5      356.10      350.17      3.42 o 
   2   1   5      330.96      347.59      3.52 o 
   3   1   5      164.30      176.93      2.98 o 
   4   1   5        4.35        2.57      0.91 o 
   5   1   5       12.18        6.38      1.44 o 
   6   1   5      808.04      700.94     11.54 o 
   7   1   5      284.54      252.58      8.70 o 
   8   1   5        0.18        2.55      1.70 o 
   9   1   5        9.60       17.75      3.69 o 
  10   1   5       42.22       41.69      5.53 o 
 -13   2   5       20.01       -7.69      4.33 o 
 -12   2   5        2.50        2.58      3.52 o 
 -11   2   5      147.86      140.54     10.51 o 
 -10   2   5        0.60        4.18      1.30 o 
  -9   2   5       22.20       16.97      1.57 o 
  -8   2   5      158.01      158.66      3.32 o 
  -7   2   5       50.90       47.74      1.52 o 
  -6   2   5      777.28      726.72      7.07 o 
  -5   2   5       82.74       73.25      1.55 o 
  -4   2   5      216.15      210.85      2.64 o 
  -3   2   5     3397.65     3385.50     25.91 o 
  -2   2   5      703.06      763.91      6.84 o 
  -1   2   5      675.82      663.22      5.76 o 
   0   2   5      588.61      593.42      5.54 o 
   1   2   5      304.88      303.13      3.23 o 
   2   2   5        8.67        5.47      0.58 o 
   3   2   5      301.59      313.58      4.75 o 
   4   2   5        3.54        8.07      0.99 o 
   5   2   5        3.00        5.21      1.40 o 
   6   2   5       36.31       41.78      4.33 o 
   7   2   5       18.92       19.13      3.01 o 
   8   2   5       70.41       75.10      4.17 o 
   9   2   5        3.01        3.09      2.23 o 
 -13   3   5        2.78       -2.30      3.10 o 
 -12   3   5        7.40        6.33      8.33 o 
 -11   3   5        8.09        6.55      3.01 o 
 -10   3   5       64.11       65.98      4.70 o 
  -9   3   5      184.92      193.92      5.26 o 
  -8   3   5       14.21       15.63      1.22 o 
  -7   3   5       13.13       13.23      0.96 o 
  -6   3   5      156.26      143.59      2.46 o 
  -5   3   5       53.39       58.93      1.33 o 
  -4   3   5      111.80      103.22      1.57 o 
  -3   3   5       64.07       63.89      1.21 o 
  -2   3   5     1080.18     1018.83      9.97 o 
  -1   3   5        0.12        0.20      0.34 o 
   0   3   5       69.91       65.18      1.43 o 
   1   3   5      352.49      372.92      4.34 o 
   2   3   5      391.29      360.43      5.00 o 
   3   3   5       14.74       15.11      1.02 o 
   4   3   5        7.42        9.68      1.38 o 
   5   3   5     1036.16      998.08     16.82 o 
   6   3   5       36.81       34.15      5.50 o 
   7   3   5       26.41       23.23      4.93 o 
   8   3   5        4.75        6.99      2.60 o 
   9   3   5       42.69       48.64      5.75 o 
 -13   4   5        2.46       11.72      5.23 o 
 -12   4   5        9.49       13.76      5.56 o 
 -11   4   5       33.87       36.33      6.97 o 
 -10   4   5        2.27        1.68      1.82 o 
  -9   4   5      499.16      486.25      9.26 o 
  -8   4   5     1959.10     1925.31     25.44 o 
  -7   4   5       29.10       26.82      1.40 o 
  -6   4   5      597.68      553.81      6.05 o 
  -5   4   5        1.18        2.48      0.48 o 
  -4   4   5      681.16      687.88      6.71 o 
  -3   4   5       83.49       89.43      1.66 o 
  -2   4   5      101.28      102.81      1.83 o 
  -1   4   5      182.55      192.65      2.62 o 
   0   4   5        7.25        7.02      0.70 o 
   1   4   5        0.32        1.42      0.40 o 
   2   4   5        9.68        8.72      0.84 o 
   3   4   5        1.13        0.92      0.67 o 
   4   4   5     1514.98     1461.24     16.35 o 
   5   4   5      733.92      740.83     10.80 o 
   6   4   5        1.08        4.53      3.82 o 
   7   4   5        2.64        0.90      1.90 o 
   8   4   5       29.39       41.84      6.84 o 
   9   4   5       91.81      102.16      7.08 o 
 -13   5   5       94.41      114.02      7.41 o 
 -12   5   5       54.34       54.14      4.90 o 
 -11   5   5      214.12      215.78      7.89 o 
 -10   5   5      105.72      101.09      5.16 o 
  -9   5   5        0.77        2.24      1.42 o 
  -8   5   5      366.71      366.52      7.39 o 
  -7   5   5      498.84      506.04      6.95 o 
  -6   5   5       60.01       62.39      1.79 o 
  -5   5   5     1804.83     1887.66     17.05 o 
  -4   5   5     4585.96     4803.13     45.35 o 
  -3   5   5      105.62      111.27      2.41 o 
  -2   5   5      184.09      190.80      3.11 o 
  -1   5   5      309.06      359.38      4.46 o 
   0   5   5       20.14       27.79      1.11 o 
   1   5   5       51.01       45.78      1.62 o 
   2   5   5       46.63       45.90      1.41 o 
   3   5   5      152.71      151.54      3.16 o 
   4   5   5      207.63      202.95      5.57 o 
   5   5   5        0.00        0.71      1.00 o 
   8   5   5       83.13       33.98      6.10 o 
   9   5   5       30.34       46.10      8.67 o 
 -12   6   5       65.19       76.52      7.43 o 
 -11   6   5      143.68      155.78      7.92 o 
 -10   6   5       52.97       49.86      5.02 o 
  -9   6   5       13.11       11.65      2.53 o 
  -8   6   5      104.82      106.35      3.94 o 
  -7   6   5       57.12       59.05      3.28 o 
  -6   6   5       68.35       71.60      4.29 o 
  -5   6   5       18.98       25.68      1.58 o 
  -4   6   5      204.98      229.08      4.38 o 
  -3   6   5       60.31       59.66      2.23 o 
  -2   6   5       61.32       70.38      3.01 o 
  -1   6   5       12.73       14.17      1.16 o 
   0   6   5      521.16      559.32      6.45 o 
   1   6   5      184.08      170.33      2.38 o 
   2   6   5       74.91       71.22      1.77 o 
   3   6   5      872.18      849.09     10.92 o 
   4   6   5      971.35      914.06     11.80 o 
   5   6   5       11.81        9.59      1.54 o 
   6   6   5       44.97       46.94      4.47 o 
   7   6   5        0.55       12.45      8.96 o 
   8   6   5        1.44        8.80      2.35 o 
   9   6   5        0.64        9.52      2.31 o 
 -12   7   5      226.22      244.59     12.84 o 
 -11   7   5        3.05        2.42      1.96 o 
 -10   7   5       38.10       35.15      4.19 o 
  -9   7   5      149.47      153.85      6.50 o 
  -8   7   5      691.85      717.40     16.95 o 
  -7   7   5       71.68       58.58      4.99 o 
  -6   7   5       45.54       47.25      3.00 o 
  -5   7   5      113.57      109.42      3.40 o 
  -4   7   5      407.13      412.02      6.59 o 
  -3   7   5      195.91      203.97      7.46 o 
  -2   7   5       60.62       68.81      2.37 o 
  -1   7   5      535.24      532.31      7.34 o 
   0   7   5        7.10       11.73      1.14 o 
   1   7   5       16.47       20.24      1.33 o 
   2   7   5       10.59       11.42      1.15 o 
   3   7   5        0.62        1.11      0.78 o 
   4   7   5       65.70       60.27      3.37 o 
   5   7   5        2.13        0.19      1.41 o 
   6   7   5       11.42       12.74      2.16 o 
   7   7   5        4.54        8.04      3.17 o 
   8   7   5      219.79      236.38     13.34 o 
 -11   8   5       33.20       27.81      6.97 o 
 -10   8   5        5.14        3.26      3.49 o 
  -9   8   5       94.36      110.84     10.91 o 
  -8   8   5       42.38       40.28      7.36 o 
  -7   8   5       36.74       34.11      3.89 o 
  -6   8   5        2.35        4.96      3.06 o 
  -5   8   5      234.17      253.09      6.41 o 
  -4   8   5      113.79      115.53      5.48 o 
  -3   8   5      187.48      188.06      4.70 o 
  -2   8   5      859.07      856.84     12.72 o 
  -1   8   5       60.90       62.86      2.59 o 
   0   8   5      238.88      257.50      4.62 o 
   1   8   5       61.80       74.52      3.03 o 
   2   8   5       54.11       58.83      5.83 o 
   3   8   5       67.36       60.18      3.58 o 
   4   8   5        9.43        8.87      1.49 o 
   5   8   5        0.00       -0.10      1.15 o 
   6   8   5       20.63       21.94      2.59 o 
   7   8   5      121.40      129.97      8.27 o 
   8   8   5        0.13       -1.11      2.11 o 
 -11   9   5       14.74       13.30      6.06 o 
 -10   9   5        0.32       -0.67      3.42 o 
  -9   9   5      132.22      126.69     12.07 o 
  -8   9   5      161.33      138.30     12.06 o 
  -7   9   5        0.06        0.82      1.76 o 
  -6   9   5        0.05        0.38      1.23 o 
  -5   9   5       77.14       64.87      4.79 o 
  -4   9   5      173.11      185.74      6.77 o 
  -3   9   5     1439.68     1455.98     19.45 o 
  -2   9   5        2.35        3.07      0.95 o 
  -1   9   5       55.78       57.06      2.55 o 
   0   9   5      397.87      382.68      6.87 o 
   1   9   5      171.90      177.19      5.04 o 
   2   9   5       80.82       78.71      4.07 o 
   3   9   5      120.71       90.02      5.70 o 
   4   9   5      121.43      101.12      6.14 o 
   5   9   5        9.10        5.44      4.62 o 
   6   9   5        1.64        0.78      2.18 o 
   7   9   5       17.02       15.27      3.94 o 
 -11  10   5        1.42        1.65      3.89 o 
 -10  10   5       16.20       11.61      5.37 o 
  -9  10   5       57.62       62.19     10.38 o 
  -8  10   5        0.60        1.09      3.16 o 
  -7  10   5        8.33        6.08      3.96 o 
  -6  10   5       51.59       36.28      4.30 o 
  -5  10   5      132.65      132.07     14.68 o 
  -4  10   5      132.49      117.18      8.02 o 
  -3  10   5      935.08      947.38     18.39 o 
  -2  10   5     2818.43     2864.13     29.41 o 
  -1  10   5     1089.72     1122.26     14.71 o 
   0  10   5       25.59       24.74      2.10 o 
   1  10   5       17.75       16.42      3.33 o 
   2  10   5      152.92      158.65      7.54 o 
   3  10   5        2.08        2.25      2.08 o 
   4  10   5        2.46        1.29      3.45 o 
   5  10   5       39.29       40.11      4.82 o 
   6  10   5        1.28        0.23      2.31 o 
   7  10   5        7.88        3.92      3.35 o 
 -10  11   5       65.37       75.71     12.10 o 
  -9  11   5       11.48       12.97      5.62 o 
  -8  11   5       28.71       20.02      6.21 o 
  -7  11   5       18.61       19.32      6.04 o 
  -6  11   5       57.76       50.76      6.96 o 
  -5  11   5       26.73       16.01      3.29 o 
  -4  11   5        0.00       -0.92      1.73 o 
  -3  11   5       15.35       12.71      2.42 o 
  -2  11   5        0.00       -0.13      1.36 o 
  -1  11   5       21.91       24.49      2.38 o 
   0  11   5        1.67        1.86      2.01 o 
   1  11   5       33.95       28.44      4.60 o 
   2  11   5        8.07        9.81      2.75 o 
   3  11   5       93.14       91.93      6.25 o 
   4  11   5        8.33        4.29      2.44 o 
   5  11   5       41.57       45.26     10.32 o 
   6  11   5       85.91       87.57      6.97 o 
  -9  12   5        3.37        4.39      4.35 o 
  -8  12   5       15.97        8.56      5.31 o 
  -7  12   5        0.72        4.44      3.88 o 
  -6  12   5      181.33      162.41     13.98 o 
  -5  12   5       40.42       37.35      6.50 o 
  -4  12   5        0.25       -2.78      2.21 o 
  -3  12   5       52.13       45.53      5.08 o 
  -2  12   5       10.86        7.79      2.12 o 
  -1  12   5      170.31      166.85      6.68 o 
   0  12   5       36.10       30.79      3.45 o 
   1  12   5      284.05      266.85     10.48 o 
   2  12   5        2.93        4.34      2.58 o 
   3  12   5        8.50       10.75      3.25 o 
   4  12   5        2.25        2.01      2.37 o 
   5  12   5       51.01       49.04      5.73 o 
  -8  13   5       54.74       72.31     12.34 o 
  -7  13   5       39.28       37.11      8.45 o 
  -6  13   5       11.40       14.10      5.70 o 
  -5  13   5      143.49      132.99      8.57 o 
  -4  13   5       80.59       73.77      6.39 o 
  -3  13   5      147.34      153.73      8.29 o 
  -2  13   5        4.39        4.77      2.09 o 
  -1  13   5       12.14       11.05      2.54 o 
   0  13   5        2.00        0.37      1.80 o 
   1  13   5       27.96       25.53      4.24 o 
   2  13   5      114.02      122.34      7.53 o 
   3  13   5        0.02        1.24      2.44 o 
   4  13   5        0.38       -1.01      2.31 o 
  -7  14   5       21.78       14.34      6.51 o 
  -6  14   5       19.38       13.51      6.15 o 
  -5  14   5      100.24      103.56     13.61 o 
  -4  14   5        1.61       -0.95      3.58 o 
  -3  14   5      105.59      109.41      9.01 o 
  -2  14   5       21.08       16.27      2.96 o 
  -1  14   5        1.81        1.48      2.03 o 
   0  14   5       16.66       16.88      3.71 o 
   1  14   5      115.17      125.98      7.77 o 
   2  14   5       21.26       22.43      4.23 o 
   3  14   5       19.85       24.70      4.52 o 
  -5  15   5        9.39        4.27      4.98 o 
  -4  15   5       22.05       15.75      4.17 o 
  -3  15   5        4.93        7.19      3.50 o 
  -2  15   5       42.29       48.07      8.75 o 
  -1  15   5      101.42      117.62      9.73 o 
   0  15   5       17.66       17.24      4.02 o 
   1  15   5        5.84        6.05      3.05 o 
 -13   0   6      152.19      156.74     12.61 o 
 -12   0   6        9.72       11.08      4.48 o 
 -11   0   6       77.83       73.20      7.93 o 
 -10   0   6      139.56      131.66      8.39 o 
  -9   0   6        0.13        0.37      1.50 o 
  -8   0   6        4.93        4.30      1.13 o 
  -7   0   6       55.15       62.57      4.44 o 
  -6   0   6      348.31      355.84      6.24 o 
  -5   0   6      119.34      119.64      3.18 o 
  -4   0   6      656.73      661.20      8.55 o 
  -3   0   6     1168.49     1155.17     13.36 o 
  -2   0   6      869.68      874.66     11.79 o 
  -1   0   6      308.49      295.78      4.58 o 
   0   0   6      120.57      116.10      2.45 o 
   1   0   6      839.69      953.54     11.97 o 
   2   0   6      457.61      506.45      7.14 o 
   3   0   6        9.20        9.68      1.32 o 
   4   0   6       14.49        7.53      2.00 o 
   5   0   6        4.19       10.65      3.43 o 
   6   0   6       19.45       22.21      3.37 o 
   7   0   6        2.69        2.07      2.52 o 
   8   0   6      169.59      154.61     10.75 o 
   9   0   6        8.95        6.24      3.55 o 
 -14   1   6       29.95       34.04      7.84 o 
 -13   1   6        0.40       19.13      4.74 o 
 -12   1   6       13.55        6.16     12.90 o 
 -11   1   6      243.04      223.48     12.30 o 
 -10   1   6       31.47       24.63      2.27 o 
  -9   1   6      321.25      311.28      5.65 o 
  -8   1   6      302.13      291.78      5.18 o 
  -7   1   6       90.61       81.20      2.41 o 
  -6   1   6      184.08      174.46      2.81 o 
  -5   1   6       18.19       23.10      1.02 o 
  -4   1   6       76.18       66.58      1.40 o 
  -3   1   6      987.69     1042.49     10.44 o 
  -2   1   6      881.97      907.37      8.22 o 
  -1   1   6       14.98       11.85      0.65 o 
   0   1   6       19.66       16.36      0.77 o 
   1   1   6       20.05       26.64      0.92 o 
   2   1   6      207.51      213.95      2.90 o 
   3   1   6       51.31       55.43      2.60 o 
   4   1   6       98.76       99.19      4.69 o 
   5   1   6      164.60      149.70      4.70 o 
   6   1   6      184.76      172.42      5.91 o 
   7   1   6        6.73        6.05      2.30 o 
   8   1   6        4.50        7.79      2.81 o 
   9   1   6       69.00       77.49      4.69 o 
 -13   2   6        1.19       13.03      4.04 o 
 -12   2   6        8.12       12.60      4.17 o 
 -11   2   6      128.82      120.12      9.57 o 
 -10   2   6      106.34      114.12      4.18 o 
  -9   2   6       53.99       61.61      2.36 o 
  -8   2   6       53.18       59.64      2.49 o 
  -7   2   6       31.79       34.22      1.61 o 
  -6   2   6       25.41       24.84      1.29 o 
  -5   2   6        2.23        3.19      0.65 o 
  -4   2   6       73.51       78.73      1.82 o 
  -3   2   6      235.37      237.52      2.97 o 
  -2   2   6      228.73      217.28      2.66 o 
  -1   2   6      179.37      190.46      2.42 o 
   0   2   6       34.84       30.59      0.98 o 
   1   2   6      461.14      458.98      4.59 o 
   2   2   6        1.49        2.02      0.64 o 
   3   2   6        8.62        8.50      0.97 o 
   4   2   6      111.20      113.74      4.52 o 
   5   2   6       31.55       34.22      2.76 o 
   6   2   6       43.55       32.02      3.00 o 
   7   2   6       44.62       46.31      3.84 o 
   8   2   6        4.07        6.75      5.14 o 
   9   2   6       42.22       46.81      5.28 o 
 -13   3   6       57.29       66.95      7.66 o 
 -12   3   6       85.11       95.43      8.79 o 
 -11   3   6       29.39       35.38      4.48 o 
 -10   3   6        1.42        1.80      1.26 o 
  -9   3   6      338.51      321.82      7.10 o 
  -8   3   6      408.30      391.24      5.81 o 
  -7   3   6       74.18       76.51      2.18 o 
  -6   3   6      208.10      206.53      3.34 o 
  -5   3   6      317.14      303.30      3.71 o 
  -4   3   6       51.40       44.94      1.25 o 
  -3   3   6      125.17      135.74      2.03 o 
  -2   3   6        2.40        1.48      0.34 o 
  -1   3   6       87.72       79.71      1.40 o 
   0   3   6      396.31      415.36      5.16 o 
   1   3   6       22.16       20.17      0.91 o 
   2   3   6      328.20      343.91      4.34 o 
   3   3   6        1.57        1.74      0.81 o 
   4   3   6        0.82        2.75      1.52 o 
   5   3   6       20.59       19.74      2.68 o 
   6   3   6       27.75       30.86      6.20 o 
   7   3   6      136.42      137.52      7.74 o 
   8   3   6      176.04      189.84      9.72 o 
   9   3   6       16.27       20.10      4.04 o 
 -12   4   6       17.88       30.49      6.53 o 
 -11   4   6       89.94       82.77      6.08 o 
 -10   4   6      127.66      140.49      8.03 o 
  -9   4   6     1472.38     1434.62     20.47 o 
  -8   4   6      682.64      673.74      9.00 o 
  -7   4   6       43.98       37.43      1.57 o 
  -6   4   6      285.24      300.36      4.27 o 
  -5   4   6      709.09      712.94      7.33 o 
  -4   4   6        7.22       11.27      0.64 o 
  -3   4   6        0.13        0.53      0.37 o 
  -2   4   6       16.91       23.39      1.10 o 
  -1   4   6        8.28        5.78      0.69 o 
   0   4   6      936.19      929.16      9.26 o 
   1   4   6      137.33      146.56      2.54 o 
   2   4   6       35.83       37.55      1.56 o 
   3   4   6      993.02      976.48     13.96 o 
   4   4   6     2328.98     2283.49     29.32 o 
   5   4   6       59.97       53.75      5.83 o 
   6   4   6      163.21      165.75      8.18 o 
   7   4   6       27.09       47.79      4.89 o 
   8   4   6        1.82        7.40      2.85 o 
   9   4   6        7.04        5.25      6.21 o 
 -13   5   6        2.55        5.85      6.85 o 
 -12   5   6       59.67       54.35      7.36 o 
 -11   5   6       47.91       52.40      4.08 o 
 -10   5   6       14.36       17.77      4.02 o 
  -9   5   6       12.65       12.44      1.78 o 
  -8   5   6       28.89       31.29      1.95 o 
  -7   5   6      198.81      191.50      3.76 o 
  -6   5   6      101.48      107.50      2.44 o 
  -5   5   6      726.49      699.38     12.44 o 
  -4   5   6      400.65      399.55      5.40 o 
  -3   5   6       75.03       87.66      2.21 o 
  -2   5   6        0.30        0.56      0.62 o 
  -1   5   6      782.49      767.87      8.17 o 
   0   5   6      616.28      636.44      7.48 o 
   1   5   6        6.05        4.12      0.82 o 
   2   5   6       79.84       71.40      2.79 o 
   3   5   6       76.42       72.24      3.42 o 
   4   5   6      211.76      199.53      4.85 o 
   5   5   6        8.71        6.84      2.50 o 
   7   5   6       20.33       12.71      5.29 o 
   8   5   6       16.19       18.88      6.02 o 
 -13   6   6        1.52        3.38      2.83 o 
 -12   6   6       36.85       35.10      5.89 o 
 -11   6   6       96.60      112.02     15.58 o 
 -10   6   6      136.39      133.41      6.87 o 
  -9   6   6     2222.53     2191.45     44.66 o 
  -8   6   6      965.42      919.31     15.65 o 
  -7   6   6        0.17        0.72      0.66 o 
  -6   6   6        7.19        5.03      0.96 o 
  -5   6   6      183.60      198.56      4.22 o 
  -4   6   6      119.68      126.10      3.53 o 
  -3   6   6      109.84      104.03      3.26 o 
  -2   6   6       38.58       39.76      1.93 o 
  -1   6   6        9.06        9.38      1.55 o 
   0   6   6       31.94       36.07      1.38 o 
   1   6   6       95.92       88.83      1.97 o 
   2   6   6        0.24        1.54      1.55 o 
   3   6   6     1818.86     1779.27     19.96 o 
   4   6   6     2988.55     2976.76     35.27 o 
   5   6   6       83.10       76.60      5.00 o 
   6   6   6        3.07        9.47      8.40 o 
   7   6   6       58.78       70.37      9.34 o 
   8   6   6       13.25       18.06      5.96 o 
 -12   7   6       59.78       72.64      5.67 o 
 -11   7   6        0.06        0.44      1.80 o 
 -10   7   6       94.57      103.76      5.58 o 
  -9   7   6      164.40      162.24      8.41 o 
  -8   7   6        1.90        7.18      1.87 o 
  -7   7   6        0.43        1.55      1.25 o 
  -6   7   6       96.36      106.44      4.09 o 
  -5   7   6      109.10      123.59      3.77 o 
  -4   7   6       61.68       61.56      2.76 o 
  -3   7   6      499.26      473.66      8.16 o 
  -2   7   6      177.01      176.25      4.44 o 
  -1   7   6       89.18       92.46      2.88 o 
   0   7   6      123.66      134.87      3.00 o 
   1   7   6      116.66      125.49      2.78 o 
   2   7   6        0.70       -0.17      0.78 o 
   3   7   6        0.73        0.24      1.08 o 
   4   7   6      107.83      106.59      4.43 o 
   5   7   6       71.67       76.04      4.01 o 
   6   7   6       12.32       12.85      2.85 o 
   7   7   6       64.82       76.41      7.16 o 
   8   7   6        2.28        4.69      2.91 o 
 -12   8   6       14.15       13.78      6.04 o 
 -11   8   6       43.28       50.85      9.13 o 
 -10   8   6       17.40       11.81      5.22 o 
  -9   8   6       63.90       57.72      9.14 o 
  -8   8   6      171.70      140.53     11.75 o 
  -7   8   6       53.14       53.17      6.74 o 
  -6   8   6      325.35      333.21      7.68 o 
  -5   8   6       38.14       39.07      3.00 o 
  -4   8   6      285.30      272.92      8.05 o 
  -3   8   6       47.51       51.53      2.68 o 
  -2   8   6        9.53       10.24      1.47 o 
  -1   8   6        0.07        0.93      0.82 o 
   0   8   6      218.71      228.13      4.40 o 
   1   8   6      158.29      170.87      4.89 o 
   2   8   6       71.48       65.44      3.64 o 
   3   8   6      112.72       93.09      4.97 o 
   4   8   6       21.72       20.68      2.17 o 
   5   8   6       20.20       19.82      2.44 o 
   6   8   6        0.09       -1.15      1.53 o 
   7   8   6       18.58       15.00      3.72 o 
 -11   9   6      122.95      119.01     12.59 o 
 -10   9   6       50.23       67.25     10.41 o 
  -9   9   6       17.80        9.58      4.85 o 
  -8   9   6      198.72      197.06     14.31 o 
  -7   9   6      321.36      261.82     16.03 o 
  -6   9   6      583.17      537.25     12.62 o 
  -5   9   6        9.23       12.12      2.80 o 
  -4   9   6       30.85       31.02      3.20 o 
  -3   9   6        0.07        0.26      1.19 o 
  -2   9   6       93.82       90.47      3.95 o 
  -1   9   6        9.83        8.56      1.30 o 
   0   9   6        1.15        1.01      0.90 o 
   1   9   6      657.71      652.53     12.85 o 
   2   9   6      493.19      448.34     12.98 o 
   3   9   6       68.70       63.71      5.18 o 
   4   9   6        3.52        4.93      2.34 o 
   5   9   6       59.91       69.27      5.61 o 
   6   9   6      306.00      321.44     11.41 o 
 -11  10   6       32.90       25.38      7.72 o 
 -10  10   6        0.48        1.02      3.91 o 
  -9  10   6        6.72        9.80      4.91 o 
  -8  10   6        0.08       -3.36      2.41 o 
  -7  10   6      133.90      121.05     11.52 o 
  -6  10   6       20.75       20.09      3.32 o 
  -5  10   6        4.02        2.49      4.16 o 
  -4  10   6      595.01      575.04     13.32 o 
  -3  10   6      236.24      229.34      7.61 o 
  -2  10   6      343.76      353.28      6.94 o 
  -1  10   6      459.61      467.76      8.19 o 
   0  10   6       65.12       60.13      3.57 o 
   1  10   6       63.93       53.97      5.11 o 
   2  10   6       78.59       78.43      5.58 o 
   3  10   6        7.31        7.97      2.64 o 
   4  10   6        0.20       -3.30      1.65 o 
   5  10   6        6.41        4.72      4.23 o 
   6  10   6        3.37        3.93      2.67 o 
 -10  11   6       74.87       61.46     11.02 o 
  -9  11   6       18.64       27.39      7.63 o 
  -8  11   6       13.45       15.78      5.90 o 
  -7  11   6      144.00      115.54     11.68 o 
  -6  11   6       97.06       80.27      6.18 o 
  -5  11   6       33.95       23.81      3.88 o 
  -4  11   6      155.14      159.39     10.53 o 
  -3  11   6      143.86      132.53      5.97 o 
  -2  11   6      146.58      153.70      9.90 o 
  -1  11   6       39.33       40.32      3.15 o 
   0  11   6       10.17        7.45      2.11 o 
   1  11   6      174.89      142.89      7.48 o 
   2  11   6      220.71      205.75     20.03 o 
   3  11   6        2.59        3.06      2.34 o 
   4  11   6       34.32       41.75      5.07 o 
   5  11   6       92.53       96.56      6.84 o 
  -9  12   6       56.23       63.48     11.05 o 
  -8  12   6       48.71       54.91     10.43 o 
  -7  12   6        9.81        6.14      4.77 o 
  -6  12   6       90.92       99.43      7.05 o 
  -5  12   6        0.40       -0.88      2.61 o 
  -4  12   6      125.50      120.32      8.64 o 
  -3  12   6       51.45       42.15      5.40 o 
  -2  12   6       96.52       93.41      7.01 o 
  -1  12   6       14.07       11.73      2.49 o 
   0  12   6       10.48        8.36      2.29 o 
   1  12   6       61.88       59.87      5.74 o 
   2  12   6        2.65        2.15      2.31 o 
   3  12   6      105.28      110.84      7.72 o 
   4  12   6      186.03      201.71      9.75 o 
  -8  13   6        9.79       17.77      6.98 o 
  -7  13   6       32.44       38.12      9.02 o 
  -6  13   6       48.09       51.66      9.92 o 
  -5  13   6        6.36        4.53      2.89 o 
  -4  13   6        3.88        1.60      2.58 o 
  -3  13   6      172.46      174.15      8.90 o 
  -2  13   6      123.74      129.05      7.82 o 
  -1  13   6        0.88        1.43      1.76 o 
   0  13   6        7.32        8.13      2.84 o 
   1  13   6       89.84       91.56      6.64 o 
   2  13   6       19.75       16.49      3.71 o 
   3  13   6       68.74       78.66      7.14 o 
  -7  14   6       15.94       22.86      7.36 o 
  -6  14   6      287.17      306.76     20.72 o 
  -5  14   6        4.17        2.94      2.94 o 
  -4  14   6       31.44       33.72      7.22 o 
  -3  14   6        3.53        1.48      2.59 o 
  -2  14   6        1.03       -1.19      2.37 o 
  -1  14   6        1.38        0.91      2.00 o 
   0  14   6       35.11       31.86      4.84 o 
   1  14   6      229.31      240.55     10.74 o 
   2  14   6        1.66        0.23      2.58 o 
  -4  15   6      133.87      140.70     12.05 o 
  -3  15   6        0.93        0.30      3.41 o 
  -2  15   6        1.24        1.15      2.92 o 
  -1  15   6       82.25       92.11      9.64 o 
   0  15   6       85.31       96.91      7.25 o 
 -14   1   7       22.50       46.94      8.48 o 
 -13   1   7       59.14       68.39      8.26 o 
 -12   1   7      148.12      180.53     34.32 o 
 -11   1   7      143.71      142.36      8.76 o 
 -10   1   7        4.26        5.39      2.06 o 
  -9   1   7       14.73       14.68      1.42 o 
  -8   1   7      329.09      338.01      5.42 o 
  -7   1   7      143.59      143.98      3.10 o 
  -6   1   7      448.01      443.60      5.95 o 
  -5   1   7      720.82      673.47      6.90 o 
  -4   1   7      206.22      226.14      3.13 o 
  -3   1   7      179.45      162.81      2.65 o 
  -2   1   7      494.76      526.90      5.68 o 
  -1   1   7        2.84        1.79      0.40 o 
   0   1   7        0.82        1.65      0.71 o 
   1   1   7     2473.11     2569.14     20.96 o 
   2   1   7      594.68      653.95      6.40 o 
   3   1   7       77.69       80.29      3.17 o 
   4   1   7       93.98       97.03      3.99 o 
   5   1   7       11.19       13.45      2.26 o 
   6   1   7        0.02        0.77      1.62 o 
   7   1   7        1.24        2.37      1.93 o 
   8   1   7       21.51       29.17      5.01 o 
 -14   2   7       20.56       37.45      7.09 o 
 -13   2   7       49.54       59.04      7.46 o 
 -12   2   7       26.83       27.76      5.77 o 
 -11   2   7       48.10       58.07      7.25 o 
 -10   2   7        8.27        7.34      1.41 o 
  -9   2   7        0.63        0.18      0.69 o 
  -8   2   7      132.87      136.12      3.36 o 
  -7   2   7       31.21       33.94      1.75 o 
  -6   2   7      418.76      412.06      5.67 o 
  -5   2   7      302.23      277.77      4.18 o 
  -4   2   7      741.87      712.19      7.40 o 
  -3   2   7      842.06      842.40      8.55 o 
  -2   2   7      673.72      673.99      7.09 o 
  -1   2   7      151.70      151.49      2.37 o 
   0   2   7      350.78      310.93      3.87 o 
   1   2   7       64.80       52.02      1.37 o 
   2   2   7      178.31      173.40      3.06 o 
   3   2   7      160.53      163.14      3.75 o 
   4   2   7       64.08       56.12      3.78 o 
   5   2   7        4.44        8.84      2.04 o 
   6   2   7       43.66       37.32      5.59 o 
   7   2   7       19.78       26.73      3.42 o 
   8   2   7        0.12       -2.20      2.69 o 
 -13   3   7       30.59       38.88      6.67 o 
 -12   3   7       56.88       47.68      7.48 o 
 -11   3   7       39.24       42.17      4.75 o 
 -10   3   7      952.08      935.19     21.59 o 
  -9   3   7       47.48       50.38      2.38 o 
  -8   3   7       45.91       42.41      1.85 o 
  -7   3   7      201.93      189.46      3.81 o 
  -6   3   7      314.74      305.26      4.90 o 
  -5   3   7        0.05        0.18      0.51 o 
  -4   3   7      278.32      276.31      3.73 o 
  -3   3   7     1549.78     1489.89     13.18 o 
  -2   3   7       83.33       70.63      1.51 o 
  -1   3   7        2.26        2.15      0.42 o 
   0   3   7       25.59       24.35      1.03 o 
   1   3   7      261.11      255.36      4.17 o 
   2   3   7       38.48       36.40      1.61 o 
   3   3   7       36.20       39.94      2.83 o 
   4   3   7       43.04       45.32      2.59 o 
   5   3   7       21.85       15.51      4.95 o 
   6   3   7        0.14       -3.37      2.44 o 
   7   3   7        0.26        8.31      2.80 o 
   8   3   7        1.14        1.05      8.57 o 
 -13   4   7        0.11       -3.54      2.88 o 
 -12   4   7        0.03        2.84      2.57 o 
 -11   4   7      121.54      121.08      5.79 o 
 -10   4   7      941.50      937.84     16.60 o 
  -9   4   7      408.63      403.96      7.18 o 
  -8   4   7        7.81        7.54      1.17 o 
  -7   4   7        5.95        5.12      0.86 o 
  -6   4   7      108.35      105.62      2.49 o 
  -5   4   7       29.06       31.28      1.32 o 
  -4   4   7       55.32       54.24      1.43 o 
  -3   4   7       48.37       46.90      1.59 o 
  -2   4   7       42.44       51.01      1.80 o 
  -1   4   7       72.65       64.21      2.14 o 
   0   4   7        2.18        2.11      0.74 o 
   1   4   7      128.02      112.84      2.62 o 
   2   4   7       82.40       88.58      3.43 o 
   3   4   7     2137.08     2143.16     27.18 o 
   4   4   7      747.93      757.88     15.85 o 
   5   4   7       13.52        3.69      4.10 o 
   6   4   7        0.10        4.06      4.02 o 
   7   4   7       37.51       50.07      7.54 o 
   8   4   7        1.01        2.10      4.50 o 
 -13   5   7        1.68        3.37      3.03 o 
 -12   5   7       85.80       84.32      5.24 o 
 -11   5   7       14.79       20.99      3.03 o 
 -10   5   7        0.09        0.75      1.76 o 
  -9   5   7        8.03        6.95      2.29 o 
  -8   5   7        0.23        1.50      1.08 o 
  -7   5   7        2.85        3.34      0.79 o 
  -6   5   7       51.99       54.02      2.09 o 
  -5   5   7       54.01       54.49      2.48 o 
  -4   5   7       42.37       56.54      1.82 o 
  -3   5   7        0.01        1.66      0.60 o 
  -2   5   7      273.50      284.92      4.70 o 
  -1   5   7     3664.26     3824.63     40.11 o 
   0   5   7     1154.01     1195.52     13.28 o 
   1   5   7       17.30       17.05      1.50 o 
   2   5   7      589.83      607.47     10.00 o 
   3   5   7     1058.14     1061.09     18.96 o 
   4   5   7      113.69      124.85     14.71 o 
   6   5   7      159.25      111.99     22.34 o 
   7   5   7       90.66       65.34     17.08 o 
   8   5   7       56.98       82.08     10.09 o 
 -13   6   7        2.72        1.11      2.40 o 
 -12   6   7        0.46        2.47      2.02 o 
 -11   6   7       28.40       25.67      3.98 o 
 -10   6   7        0.22        1.11      2.83 o 
  -9   6   7      612.05      583.37     15.95 o 
  -8   6   7      561.22      552.99      9.18 o 
  -7   6   7       71.43       79.35      3.52 o 
  -6   6   7       65.60       58.19      2.68 o 
  -5   6   7      306.91      307.96      6.22 o 
  -4   6   7       20.27       19.63      1.82 o 
  -3   6   7       21.56       22.35      2.44 o 
  -2   6   7       25.84       28.61      1.96 o 
  -1   6   7        0.14        1.64      0.82 o 
   0   6   7        9.90       20.17      2.01 o 
   1   6   7       52.80       57.15      2.40 o 
   2   6   7       97.82       93.30      3.40 o 
   3   6   7       67.65       59.70      3.27 o 
   4   6   7      108.21      113.45      5.05 o 
   5   6   7       32.72       34.57      4.11 o 
   6   6   7      323.84      361.09     13.21 o 
   7   6   7       67.73       84.84      5.99 o 
 -12   7   7        0.87        0.60      1.97 o 
 -11   7   7        3.17        3.06      2.10 o 
 -10   7   7       34.70       29.51      3.22 o 
  -9   7   7      366.19      356.97     10.15 o 
  -8   7   7       54.12       60.72      4.29 o 
  -7   7   7        5.33        2.38      1.35 o 
  -6   7   7        3.96        4.96      1.24 o 
  -5   7   7      148.17      133.53      4.07 o 
  -4   7   7       78.99       79.39      3.10 o 
  -3   7   7       46.20       45.23      3.98 o 
  -2   7   7       84.92       82.52      3.23 o 
  -1   7   7      129.91      145.62      3.72 o 
   0   7   7      110.28       97.64      3.03 o 
   1   7   7      132.95      132.13      4.15 o 
   2   7   7      211.81      199.25      6.30 o 
   3   7   7       85.93       82.78      4.74 o 
   4   7   7       19.56       19.53      3.08 o 
   5   7   7       14.05       12.14      2.69 o 
   6   7   7        0.81        1.05      2.48 o 
   7   7   7      107.24      116.98      8.97 o 
 -12   8   7      147.38      157.39     14.19 o 
 -11   8   7       59.26       57.81      9.83 o 
 -10   8   7       34.90       34.89      7.64 o 
  -9   8   7       20.56       12.18      5.05 o 
  -8   8   7       22.77       21.72      5.67 o 
  -7   8   7       41.13       53.81      4.49 o 
  -6   8   7        1.45        3.69      1.71 o 
  -5   8   7      178.38      190.71      9.63 o 
  -4   8   7       67.34       67.45      4.08 o 
  -3   8   7      661.58      652.57     12.03 o 
  -2   8   7      149.93      149.44      4.96 o 
  -1   8   7      507.76      501.89     10.02 o 
   0   8   7       49.39       51.41      3.96 o 
   1   8   7       71.18       72.55      7.36 o 
   2   8   7        6.94        6.87      3.60 o 
   3   8   7       16.53       17.30      2.37 o 
   4   8   7       97.12       92.32      4.90 o 
   5   8   7        0.79        1.15      1.74 o 
   6   8   7        4.69        3.92      2.62 o 
   7   8   7        1.15        1.25      2.36 o 
 -11   9   7        0.07        4.39      4.30 o 
 -10   9   7        2.82        2.98      3.75 o 
  -9   9   7       56.04       53.68      9.40 o 
  -8   9   7       32.16       11.58      4.87 o 
  -7   9   7       87.44       72.64      5.63 o 
  -6   9   7      108.46      108.48      6.25 o 
  -5   9   7      458.39      470.55     21.92 o 
  -4   9   7       41.82       42.59      3.57 o 
  -3   9   7       53.14       48.27      3.34 o 
  -2   9   7      877.82      871.24     15.11 o 
  -1   9   7       27.99       37.18      3.58 o 
   0   9   7       40.58       35.46      3.58 o 
   1   9   7        9.21        7.11      2.48 o 
   2   9   7        1.66        0.46      1.91 o 
   3   9   7      101.44      100.26      7.13 o 
   4   9   7       52.43       43.83      6.80 o 
   5   9   7        3.08       -0.25      3.96 o 
   6   9   7        0.52       -1.96      3.91 o 
 -11  10   7       98.66      115.79     14.82 o 
 -10  10   7        0.82        0.51      3.81 o 
  -9  10   7       15.72       17.73      6.11 o 
  -8  10   7        3.55        6.20      3.98 o 
  -7  10   7       53.16       56.91      5.09 o 
  -6  10   7        0.10       -1.79      1.78 o 
  -5  10   7       11.28        8.49      2.24 o 
  -4  10   7      475.15      449.13     11.53 o 
  -3  10   7     2060.14     2020.33     31.59 o 
  -2  10   7      480.17      481.29     11.93 o 
  -1  10   7        1.61        0.80      1.40 o 
   0  10   7       83.93       75.31      8.84 o 
   1  10   7      371.40      343.65     12.85 o 
   2  10   7       40.65       33.14      4.22 o 
   3  10   7        0.02        0.25      2.01 o 
   4  10   7       92.67       93.41      9.08 o 
   5  10   7        0.31       -2.53      3.74 o 
 -10  11   7       18.72       16.65      6.51 o 
  -9  11   7       78.93       80.27     12.14 o 
  -8  11   7      173.32      175.77     14.96 o 
  -7  11   7        0.37        1.09      2.73 o 
  -6  11   7       50.09       49.70      6.87 o 
  -5  11   7       24.37       22.86      3.95 o 
  -4  11   7        8.20        7.31      2.22 o 
  -3  11   7       27.22       23.09      3.87 o 
  -2  11   7        0.00       -0.51      1.99 o 
  -1  11   7        3.87        3.47      2.42 o 
   0  11   7       14.33       16.29      4.60 o 
   1  11   7      101.02       92.05      6.24 o 
   2  11   7       46.85       36.23      4.70 o 
   3  11   7        0.21       -0.30      3.83 o 
   4  11   7        8.01        4.38      3.56 o 
   5  11   7       67.09       43.19      7.73 o 
  -9  12   7        2.60       -0.64      3.83 o 
  -8  12   7        0.86       -1.25      3.01 o 
  -7  12   7        6.39        3.67      4.36 o 
  -6  12   7      130.17      101.68     11.40 o 
  -5  12   7        0.89        1.40      2.49 o 
  -4  12   7       51.60       46.55      5.44 o 
  -3  12   7        5.50        4.44      3.60 o 
  -2  12   7       28.41       27.42      4.40 o 
  -1  12   7        0.31       -0.19      2.33 o 
   0  12   7       44.11       42.14      7.09 o 
   1  12   7       16.46       14.06      3.39 o 
   2  12   7       13.18        8.60      2.87 o 
   3  12   7        0.76        1.03      2.44 o 
   4  12   7        2.98        5.49      3.12 o 
  -8  13   7       35.59       35.63      8.90 o 
  -7  13   7      287.41      315.67     21.13 o 
  -6  13   7       71.12       76.35      7.12 o 
  -5  13   7        1.50        2.95      2.87 o 
  -4  13   7        5.58        4.13      3.65 o 
  -3  13   7       62.68       50.22      5.75 o 
  -2  13   7      147.90      150.31      8.47 o 
  -1  13   7       51.38       52.42      5.86 o 
   0  13   7      181.30      172.93     12.25 o 
   1  13   7       12.61        4.39      2.81 o 
   2  13   7       67.83       73.14      6.90 o 
   3  13   7        0.20       -3.19      2.26 o 
  -6  14   7       62.56       67.26     11.71 o 
  -5  14   7        1.89       -2.10      2.70 o 
  -4  14   7        8.44        4.58      3.09 o 
  -3  14   7        1.87        2.46      2.97 o 
  -2  14   7      141.73      150.23      8.78 o 
  -1  14   7        1.47       -2.63      3.64 o 
   0  14   7       22.04       31.96      6.82 o 
   1  14   7        0.26        2.79      4.22 o 
 -14   0   8        9.47        8.71      4.70 o 
 -13   0   8        1.05        7.40      4.18 o 
 -12   0   8        6.72        5.86      3.93 o 
 -11   0   8        0.70        0.98      1.80 o 
 -10   0   8       78.36       89.35      7.78 o 
  -9   0   8        0.57        1.80      1.03 o 
  -8   0   8       93.34       93.32      3.81 o 
  -7   0   8      742.70      764.49     13.11 o 
  -6   0   8      551.70      576.39     12.42 o 
  -5   0   8      184.00      167.01      5.34 o 
  -4   0   8    15911.25    15652.34    232.66 o 
  -3   0   8    23526.59    22796.13    276.28 o 
  -2   0   8      527.95      559.25     10.72 o 
  -1   0   8        4.03        5.62      0.98 o 
   0   0   8     1444.39     1461.77     18.08 o 
   1   0   8      994.75     1021.51     13.31 o 
   2   0   8       25.25       36.44      3.36 o 
   3   0   8       72.70       67.61      4.84 o 
   4   0   8      142.99      147.54      7.40 o 
   5   0   8        2.99        0.46      3.04 o 
   6   0   8       26.82       33.06      5.80 o 
   7   0   8       81.13       94.43      8.42 o 
   8   0   8        2.76        2.52      2.97 o 
 -14   1   8        0.85       10.06      5.35 o 
 -13   1   8       40.89       46.00      5.68 o 
 -12   1   8        8.51       13.22      3.18 o 
 -11   1   8       40.05       30.91      3.45 o 
 -10   1   8      111.54      116.43      3.73 o 
  -9   1   8       14.95       14.16      1.42 o 
  -8   1   8        6.25        7.92      1.04 o 
  -7   1   8      237.64      237.23      4.24 o 
  -6   1   8       39.98       44.22      1.72 o 
  -5   1   8        0.17       -0.32      0.44 o 
  -4   1   8        3.15        2.29      0.74 o 
  -3   1   8      132.60      124.19      2.54 o 
  -2   1   8        0.55        0.13      0.38 o 
  -1   1   8       22.81       25.32      1.18 o 
   0   1   8      484.66      483.22      5.25 o 
   1   1   8      113.26      126.48      2.38 o 
   2   1   8       57.21       56.80      2.44 o 
   3   1   8      111.22      113.75      4.31 o 
   4   1   8       13.83       13.66      2.64 o 
   5   1   8        7.21        6.40      3.13 o 
   6   1   8        9.66        7.47      2.40 o 
   7   1   8        0.76        3.60      1.94 o 
   8   1   8        2.71        2.70      2.08 o 
 -14   2   8       59.21       68.08      8.25 o 
 -13   2   8       14.69       12.25      4.49 o 
 -12   2   8      205.24      193.29     13.12 o 
 -11   2   8      487.04      481.47     12.49 o 
 -10   2   8       29.89       25.05      2.10 o 
  -9   2   8       63.19       68.41      2.54 o 
  -8   2   8      126.11      121.05      3.22 o 
  -7   2   8      279.92      261.02      4.48 o 
  -6   2   8      247.70      225.20      3.95 o 
  -5   2   8       58.59       61.37      2.02 o 
  -4   2   8      161.37      163.24      3.03 o 
  -3   2   8      760.60      778.02      7.73 o 
  -2   2   8        6.72        2.34      0.54 o 
  -1   2   8      783.21      777.03      7.64 o 
   0   2   8      257.86      250.71      3.51 o 
   1   2   8       16.57       15.21      1.06 o 
   2   2   8       78.93       83.05      2.69 o 
   3   2   8        3.36        2.30      1.21 o 
   4   2   8      166.69      167.00      8.62 o 
   5   2   8      180.22      163.77      7.39 o 
   6   2   8        9.05        5.10      2.02 o 
   7   2   8        4.88        3.21      1.64 o 
   8   2   8      282.43      340.52     13.82 o 
 -14   3   8       29.67       50.39      6.74 o 
 -13   3   8        0.11        7.97      3.88 o 
 -12   3   8       12.71       10.68      3.84 o 
 -11   3   8       14.10       10.58      2.75 o 
 -10   3   8      310.24      312.33     11.21 o 
  -9   3   8       10.34       14.33      1.43 o 
  -8   3   8       38.49       38.98      2.11 o 
  -7   3   8      232.21      251.15      4.64 o 
  -6   3   8        9.07        9.93      1.04 o 
  -5   3   8     1001.18     1005.79     11.78 o 
  -4   3   8       36.81       38.94      1.56 o 
  -3   3   8      462.90      465.14      5.29 o 
  -2   3   8     1025.90     1021.68      9.67 o 
  -1   3   8      109.65      118.80      2.14 o 
   0   3   8      165.59      166.49      2.99 o 
   1   3   8       54.73       47.48      1.74 o 
   2   3   8        0.27        1.28      0.79 o 
   3   3   8      107.15      103.10      3.27 o 
   4   3   8       27.85       22.21      2.34 o 
   5   3   8        1.46        2.70      3.56 o 
   6   3   8       26.53       26.25      6.09 o 
   7   3   8       60.69       71.53      6.11 o 
 -13   4   8       97.60      102.58      9.31 o 
 -12   4   8        3.43        1.76      2.58 o 
 -11   4   8       81.96      105.50     12.50 o 
 -10   4   8      103.81      113.80      6.44 o 
  -9   4   8       72.31       79.91      3.65 o 
  -8   4   8       31.44       28.31      1.95 o 
  -7   4   8        3.01        2.13      0.70 o 
  -6   4   8      248.68      263.62      4.64 o 
  -5   4   8        0.38        0.88      0.53 o 
  -4   4   8       15.14       15.61      1.01 o 
  -3   4   8        0.05        1.33      0.73 o 
  -2   4   8      127.91      132.73      3.02 o 
  -1   4   8       35.95       47.12      1.88 o 
   0   4   8        1.43        3.07      0.90 o 
   1   4   8        1.04        1.67      0.90 o 
   2   4   8      112.26      107.86      4.04 o 
   3   4   8      136.67      133.02      6.62 o 
   4   4   8       95.01       97.39      5.91 o 
   5   4   8        3.69        3.64      3.81 o 
   6   4   8      194.13      193.31      9.60 o 
   7   4   8      144.71      171.24      9.29 o 
 -13   5   8        3.70        2.62      2.81 o 
 -12   5   8        0.29        0.09      2.04 o 
 -11   5   8       85.78       81.47      6.10 o 
 -10   5   8       18.32       18.64      3.35 o 
  -9   5   8        5.45        6.14      2.58 o 
  -8   5   8        4.75        5.81      1.07 o 
  -7   5   8       22.10       21.38      1.60 o 
  -6   5   8      252.73      251.21      5.05 o 
  -5   5   8      285.46      283.29      5.89 o 
  -4   5   8       58.17       59.00      2.52 o 
  -3   5   8        6.50        7.84      1.14 o 
  -2   5   8      173.20      176.69      3.65 o 
  -1   5   8      560.78      579.13      7.76 o 
   0   5   8      349.14      358.93      6.30 o 
   1   5   8      110.00       98.19      3.13 o 
   2   5   8       49.30       47.40      3.34 o 
   3   5   8      120.67      122.08      6.46 o 
   4   5   8       10.85       10.64      2.93 o 
   5   5   8       13.82        8.58      2.65 o 
   6   5   8       11.76        4.53      3.13 o 
 -13   6   8       10.22       11.97      3.92 o 
 -12   6   8        0.02       -0.25      1.96 o 
 -11   6   8      230.24      216.45      9.30 o 
 -10   6   8      127.72      142.04     10.90 o 
  -9   6   8      172.99      168.81      7.11 o 
  -8   6   8       58.53       56.97      3.66 o 
  -7   6   8       34.17       26.09      2.09 o 
  -6   6   8      115.23      125.97      4.79 o 
  -5   6   8      454.11      459.95      8.22 o 
  -4   6   8       31.36       25.53      2.13 o 
  -3   6   8       20.81       12.05      1.70 o 
  -2   6   8       16.11       23.29      2.18 o 
  -1   6   8        9.20        7.14      1.37 o 
   0   6   8        1.56       -0.40      1.13 o 
   1   6   8        0.00        1.73      1.47 o 
   2   6   8      224.58      215.96     11.51 o 
   3   6   8       32.36       35.76      3.65 o 
   4   6   8       50.49       44.04      3.71 o 
   5   6   8        0.32        3.88      2.18 o 
   6   6   8       15.47       27.40      3.91 o 
   7   6   8       38.55       47.22     10.84 o 
 -12   7   8        1.69        1.83      2.01 o 
 -11   7   8        6.56        5.91      2.23 o 
 -10   7   8       53.94       58.41      6.76 o 
  -9   7   8       11.38        7.45      4.04 o 
  -8   7   8       10.34        7.96      2.93 o 
  -7   7   8       98.97       97.58      6.83 o 
  -6   7   8       32.65       33.40      3.13 o 
  -5   7   8       71.94       64.11      3.47 o 
  -4   7   8      208.04      206.73      5.49 o 
  -3   7   8       13.34       12.66      1.62 o 
  -2   7   8       75.40       76.56      3.23 o 
  -1   7   8        0.74        1.17      0.68 o 
   0   7   8       66.88       68.51      2.69 o 
   1   7   8        1.03        2.61      1.55 o 
   2   7   8       35.66       40.10      3.53 o 
   3   7   8       11.21       14.05      2.67 o 
   4   7   8       27.27       26.66      5.81 o 
   5   7   8        0.69        1.75      2.57 o 
   6   7   8        8.41       10.27      3.74 o 
 -12   8   8       33.38       29.78      8.00 o 
 -11   8   8        4.06        3.33      4.20 o 
 -10   8   8        0.15        0.62      3.38 o 
  -9   8   8        2.50        1.51      3.52 o 
  -8   8   8        0.01        4.04      1.85 o 
  -7   8   8       19.47       23.86      3.40 o 
  -6   8   8        7.70        7.97      1.94 o 
  -5   8   8      214.24      220.52      6.32 o 
  -4   8   8      160.93      152.73      5.21 o 
  -3   8   8      164.57      147.30      5.18 o 
  -2   8   8       81.66       89.39      7.12 o 
  -1   8   8       43.29       46.69      3.17 o 
   0   8   8        3.87        5.02      1.88 o 
   1   8   8       46.97       48.53      6.42 o 
   2   8   8        7.21        8.31      1.82 o 
   3   8   8        8.20       10.79      3.89 o 
   4   8   8       47.57       49.06      4.01 o 
   5   8   8       21.99       22.51      4.65 o 
   6   8   8       79.94       88.59      7.13 o 
 -11   9   8        0.49       -2.14      3.20 o 
 -10   9   8        5.05        5.23      4.43 o 
  -9   9   8       26.44       14.34      5.64 o 
  -8   9   8      118.67       97.24     18.13 o 
  -7   9   8       53.77       51.01      6.89 o 
  -6   9   8       11.04       15.51      3.24 o 
  -5   9   8        0.16       -2.55      2.06 o 
  -4   9   8      406.62      402.39      9.28 o 
  -3   9   8       54.05       47.63      3.81 o 
  -2   9   8       10.49       12.19      1.93 o 
  -1   9   8       46.31       40.49      3.88 o 
   0   9   8       66.36       55.51      7.11 o 
   1   9   8      270.56      261.34     13.45 o 
   2   9   8       63.31       58.15      7.52 o 
   3   9   8       35.19       32.22      6.26 o 
   4   9   8        2.81        0.38      3.56 o 
   5   9   8      129.73      110.33      9.90 o 
 -11  10   8       44.44       51.76     10.07 o 
 -10  10   8        6.75        2.91      4.01 o 
  -9  10   8        0.82        2.32      3.61 o 
  -8  10   8       19.49       13.99      5.58 o 
  -7  10   8      397.14      368.51     13.79 o 
  -6  10   8      127.83      115.39      6.94 o 
  -5  10   8       20.75       21.01      4.03 o 
  -4  10   8      682.33      683.37     15.22 o 
  -3  10   8     1023.89     1015.38     17.60 o 
  -2  10   8       56.43       53.49      4.51 o 
  -1  10   8       86.34       81.41      6.20 o 
   0  10   8      546.88      540.28     20.77 o 
   1  10   8        0.01        1.78      3.46 o 
   2  10   8       28.66       27.98      5.85 o 
   3  10   8        6.48       10.32      4.63 o 
   4  10   8       64.78       66.27      8.76 o 
   5  10   8        1.46       -2.88      4.10 o 
 -10  11   8        7.97       12.13      6.05 o 
  -9  11   8        1.09       -0.43      3.73 o 
  -8  11   8       18.65       22.89      6.88 o 
  -7  11   8        2.02        0.85      2.23 o 
  -6  11   8       47.08       42.92     10.35 o 
  -5  11   8        0.12       -2.04      2.03 o 
  -4  11   8       13.75       12.05      3.31 o 
  -3  11   8      262.07      251.94     12.75 o 
  -2  11   8        1.42        2.13      2.33 o 
  -1  11   8        3.73        6.98      2.81 o 
   0  11   8        3.95        2.11      3.65 o 
   1  11   8       35.60       43.93      7.21 o 
   2  11   8        3.58       -2.96      3.37 o 
   3  11   8        5.47        2.01      4.10 o 
   4  11   8       68.01       73.07      9.27 o 
  -9  12   8        0.11       -0.87      3.97 o 
  -8  12   8      104.49      120.60     15.03 o 
  -7  12   8       77.73       67.60      6.40 o 
  -6  12   8       81.09       75.81      6.68 o 
  -5  12   8       22.66       25.56      4.35 o 
  -4  12   8        0.78       -0.03      2.78 o 
  -3  12   8        0.97       -0.20      2.39 o 
  -2  12   8        5.90        3.62      3.25 o 
  -1  12   8        0.09       -2.16      2.17 o 
   0  12   8       19.27       15.29      5.24 o 
   1  12   8        7.88        4.64      4.42 o 
   2  12   8       12.89       13.11      5.19 o 
   3  12   8       14.89       12.96      5.60 o 
  -8  13   8        7.75        4.22      5.09 o 
  -7  13   8        3.42       -1.39      4.01 o 
  -6  13   8        9.30        7.57      3.26 o 
  -5  13   8       84.84       91.78     20.05 o 
  -4  13   8       43.63       47.14     12.25 o 
  -3  13   8        0.70        2.46      2.80 o 
  -2  13   8       41.81       44.83      5.74 o 
  -1  13   8       21.82       25.12      5.99 o 
   0  13   8        3.08       -2.01      3.60 o 
   1  13   8        6.32        9.80      5.18 o 
   2  13   8       10.06        4.19      4.65 o 
  -6  14   8        6.99        6.23      3.51 o 
  -5  14   8        1.06       -1.15      2.90 o 
  -4  14   8        9.49        7.62      3.62 o 
  -3  14   8        3.72        1.51      3.05 o 
  -2  14   8        4.68        4.13      3.31 o 
  -1  14   8       22.45       21.44      6.11 o 
   0  14   8        8.22        5.02      4.60 o 
 -14   1   9        4.66       12.51      5.19 o 
 -13   1   9       63.23       69.76      5.99 o 
 -12   1   9       19.50       20.30      3.72 o 
 -11   1   9       38.93       41.72      2.92 o 
 -10   1   9        5.23        5.19      1.35 o 
  -9   1   9      136.21      135.47      4.23 o 
  -8   1   9      916.98      913.51     11.06 o 
  -7   1   9       16.86       18.31      1.40 o 
  -6   1   9       62.33       57.57      1.95 o 
  -5   1   9      273.25      286.91      4.55 o 
  -4   1   9      782.02      806.49     10.10 o 
  -3   1   9      191.45      181.54      3.25 o 
  -2   1   9       79.51       71.95      1.88 o 
  -1   1   9       67.37       63.73      1.66 o 
   0   1   9       93.22       94.31      2.01 o 
   1   1   9      144.03      150.00      3.27 o 
   2   1   9        0.73        2.51      1.47 o 
   3   1   9        0.14        3.59      1.72 o 
   4   1   9      318.10      312.75     11.43 o 
   5   1   9      427.25      399.41     13.05 o 
   6   1   9        7.73       10.27      2.52 o 
   7   1   9        0.00        0.72      1.76 o 
 -14   2   9       32.77       27.74      6.60 o 
 -13   2   9       81.78       76.20      8.52 o 
 -12   2   9       16.28       14.39      3.41 o 
 -11   2   9        0.01        4.90      1.85 o 
 -10   2   9       13.81       15.62      1.90 o 
  -9   2   9       62.23       68.33      2.83 o 
  -8   2   9      130.30      129.39      3.40 o 
  -7   2   9      104.64       91.22      3.02 o 
  -6   2   9       53.80       50.59      2.01 o 
  -5   2   9      991.35      959.32     10.79 o 
  -4   2   9      672.32      691.01      8.73 o 
  -3   2   9      240.55      224.60      3.56 o 
  -2   2   9       60.18       60.70      1.86 o 
  -1   2   9      158.55      161.82      2.91 o 
   0   2   9        5.12        5.11      1.06 o 
   1   2   9       82.95       87.72      2.48 o 
   2   2   9       26.84       32.44      2.32 o 
   3   2   9        1.87        6.39      2.17 o 
   4   2   9       25.62       25.81      5.63 o 
   5   2   9       33.41       32.72      3.75 o 
   6   2   9        3.52        6.81      1.94 o 
   7   2   9       19.50       27.35      5.94 o 
 -14   3   9        3.68       13.44      4.22 o 
 -13   3   9        6.95       -0.40      2.75 o 
 -12   3   9       78.90       76.45      6.24 o 
 -11   3   9       23.50       28.75      5.22 o 
 -10   3   9       69.13       66.94      9.67 o 
  -9   3   9       23.99       26.18      2.37 o 
  -8   3   9       16.90       16.47      1.46 o 
  -7   3   9       16.17       18.08      1.45 o 
  -6   3   9       54.66       59.82      2.24 o 
  -5   3   9        4.61        4.53      0.77 o 
  -4   3   9      129.66      114.78      2.68 o 
  -3   3   9        0.29        0.49      0.59 o 
  -2   3   9        0.23        0.07      0.53 o 
  -1   3   9      144.11      149.06      3.37 o 
   0   3   9      176.34      167.78      3.48 o 
   1   3   9        3.94        4.61      1.01 o 
   2   3   9       46.33       46.79      2.45 o 
   3   3   9      443.35      442.29      9.56 o 
   4   3   9      162.32      129.12     10.76 o 
   5   3   9       10.16       10.00      4.59 o 
   6   3   9        1.57       -1.46      2.60 o 
   7   3   9       30.60       53.23      6.48 o 
 -13   4   9       15.25       20.97      5.21 o 
 -12   4   9        8.22        8.72      2.96 o 
 -11   4   9       48.27       55.86      5.15 o 
 -10   4   9      906.36      916.35     17.90 o 
  -9   4   9       78.08       91.27      4.26 o 
  -8   4   9      243.07      224.44      6.38 o 
  -7   4   9        9.29        5.17      0.92 o 
  -6   4   9      367.80      360.18      5.84 o 
  -5   4   9       60.32       55.26      2.03 o 
  -4   4   9      173.48      159.61      3.38 o 
  -3   4   9       28.34       32.89      1.27 o 
  -2   4   9        6.20        6.46      1.06 o 
  -1   4   9        2.57        3.33      1.14 o 
   0   4   9        0.22       -0.21      0.87 o 
   1   4   9       62.01       58.62      2.87 o 
   2   4   9      405.17      410.14     10.21 o 
   3   4   9      776.83      793.67     19.27 o 
   4   4   9        0.31        2.52      3.71 o 
   5   4   9       19.85       16.35      5.50 o 
   6   4   9       29.66       20.29      6.33 o 
 -13   5   9       72.15       71.19      7.84 o 
 -12   5   9      107.28      109.71      7.07 o 
 -11   5   9        0.13        0.79      1.92 o 
 -10   5   9       25.33       26.00      6.90 o 
  -9   5   9      316.21      316.74      9.27 o 
  -8   5   9      112.84      114.42      3.68 o 
  -7   5   9      328.51      317.82      6.43 o 
  -6   5   9     1545.34     1493.62     19.21 o 
  -5   5   9      224.66      220.83      5.28 o 
  -4   5   9       56.65       62.21      2.55 o 
  -3   5   9      261.41      271.48      7.51 o 
  -2   5   9       52.80       58.66      2.80 o 
  -1   5   9        8.11        7.31      1.25 o 
   0   5   9      106.80      108.04      3.38 o 
   1   5   9       14.72       13.28      1.80 o 
   2   5   9      330.80      331.37      8.83 o 
   3   5   9       20.14       12.96      3.12 o 
   4   5   9        0.78        5.21      3.42 o 
   5   5   9      108.02       60.42      6.95 o 
   6   5   9       10.62       27.47      6.66 o 
 -13   6   9      109.19      115.53      7.54 o 
 -12   6   9        4.18        7.30      2.66 o 
 -11   6   9       14.50       18.06      3.47 o 
 -10   6   9       47.59       50.27      4.81 o 
  -9   6   9       48.24       58.33      4.48 o 
  -8   6   9       17.27       23.39      2.39 o 
  -7   6   9       10.90       16.59      2.13 o 
  -6   6   9       85.23       94.58      3.97 o 
  -5   6   9      108.26      101.38      4.12 o 
  -4   6   9        6.83        4.26      1.37 o 
  -3   6   9        0.52        0.93      1.30 o 
  -2   6   9      223.91      221.03      5.41 o 
  -1   6   9        0.08        0.13      0.95 o 
   0   6   9      119.81      122.90      4.04 o 
   1   6   9      241.54      225.77      8.91 o 
   2   6   9      799.37      786.98     19.68 o 
   3   6   9       30.91       30.59      4.41 o 
   4   6   9       42.51       46.30      5.17 o 
   5   6   9        1.04       -3.91      1.96 o 
   6   6   9        1.59        6.28      3.06 o 
 -12   7   9       40.56       38.44      4.02 o 
 -11   7   9       14.52       15.20      2.65 o 
 -10   7   9      443.15      458.14     23.15 o 
  -9   7   9      154.45      166.21     10.99 o 
  -8   7   9        6.04        6.81      2.09 o 
  -7   7   9       77.88       70.77     11.83 o 
  -6   7   9       31.54       32.80      2.89 o 
  -5   7   9      138.29      115.91      5.15 o 
  -4   7   9        0.03        1.18      1.52 o 
  -3   7   9      307.40      277.14      7.17 o 
  -2   7   9       24.37       25.35      2.49 o 
  -1   7   9        3.51        1.47      1.67 o 
   0   7   9       28.17       29.05      3.68 o 
   1   7   9       10.78       10.21      2.35 o 
   2   7   9        0.49       -0.02      1.79 o 
   3   7   9        1.90        1.06      1.91 o 
   4   7   9        0.15       -1.82      2.05 o 
   5   7   9       19.12       19.82      4.71 o 
 -12   8   9       11.40        8.27      5.20 o 
 -11   8   9       89.10       95.41     12.89 o 
 -10   8   9        1.74        0.00      3.36 o 
  -9   8   9        7.02        0.67      2.86 o 
  -8   8   9        8.72        7.49      3.80 o 
  -7   8   9       69.61       61.45      5.69 o 
  -6   8   9      100.75      101.33      6.10 o 
  -5   8   9       49.79       48.34      6.46 o 
  -4   8   9      330.81      321.94      8.08 o 
  -3   8   9      155.95      153.85      5.41 o 
  -2   8   9       52.50       57.03      3.64 o 
  -1   8   9       41.60       38.03      4.28 o 
   0   8   9      102.03      106.65      8.57 o 
   1   8   9       20.36       20.74      2.25 o 
   2   8   9        2.51        1.98      1.53 o 
   3   8   9        2.36        1.12      1.77 o 
   4   8   9        0.92        0.29      1.91 o 
   5   8   9       72.52       69.59      6.30 o 
 -11   9   9       22.27       25.80      7.63 o 
 -10   9   9      157.29      154.21     14.04 o 
  -9   9   9       11.43       11.65      5.10 o 
  -8   9   9        5.81        5.37      2.22 o 
  -7   9   9       24.40       25.02      5.19 o 
  -6   9   9        0.03        0.73      2.13 o 
  -5   9   9      932.41      911.18     18.51 o 
  -4   9   9       52.07       52.04      3.93 o 
  -3   9   9        3.75        4.43      1.58 o 
  -2   9   9      250.07      242.76     20.95 o 
  -1   9   9      203.31      194.51     12.56 o 
   0   9   9       65.46       50.94      7.08 o 
   1   9   9       62.43       54.09      7.36 o 
   2   9   9      139.95      133.08     10.20 o 
   3   9   9       16.95       18.40      5.53 o 
   4   9   9        1.69        4.44      4.07 o 
 -11  10   9       39.07       45.19      9.78 o 
 -10  10   9        0.05        1.22      4.26 o 
  -9  10   9        1.26        1.97      4.01 o 
  -8  10   9       15.66       11.87      3.05 o 
  -7  10   9       67.60       63.08      5.85 o 
  -6  10   9      127.81      118.91      7.15 o 
  -5  10   9      421.51      402.75     13.25 o 
  -4  10   9     1310.57     1310.13     24.36 o 
  -3  10   9     1133.13     1181.53     22.68 o 
  -2  10   9       37.34       40.76      4.93 o 
  -1  10   9       62.13       56.29      5.65 o 
   0  10   9       32.91       40.23      6.82 o 
   1  10   9       25.44       27.54      6.15 o 
   2  10   9        0.47        2.10      3.95 o 
   3  10   9       30.04       29.03      6.53 o 
   4  10   9       24.90       35.67      7.11 o 
 -10  11   9       27.58       23.18      7.49 o 
  -9  11   9        8.27        6.71      4.85 o 
  -8  11   9        7.94        4.76      2.45 o 
  -7  11   9       29.32       30.34      4.62 o 
  -6  11   9        6.05        6.52      2.93 o 
  -5  11   9       18.23       17.95      3.90 o 
  -4  11   9        1.01       -0.42      2.41 o 
  -3  11   9        4.97        3.83      2.77 o 
  -2  11   9        0.24        1.12      2.50 o 
  -1  11   9       34.60       29.54      6.18 o 
   0  11   9        0.41        4.27      4.08 o 
   1  11   9       47.61       53.13      8.13 o 
   2  11   9        7.36       -0.69      4.08 o 
   3  11   9       19.98       22.16      6.38 o 
  -9  12   9        0.18        1.73      4.23 o 
  -8  12   9       58.34       57.93     10.93 o 
  -7  12   9       94.26      100.85     12.49 o 
  -6  12   9        0.37        1.12      2.58 o 
  -5  12   9       22.29       19.76      4.20 o 
  -4  12   9        3.92        2.71      2.91 o 
  -3  12   9       99.92       94.13      9.98 o 
  -2  12   9       11.02       12.39      3.66 o 
  -1  12   9      231.80      205.29     13.15 o 
   0  12   9        7.53        4.86      4.49 o 
   1  12   9        0.00       -4.82      3.36 o 
   2  12   9        0.77        0.03      4.25 o 
  -7  13   9       92.77       97.19     17.15 o 
  -6  13   9       18.67       15.53      4.12 o 
  -5  13   9       85.40       87.24      7.42 o 
  -4  13   9        0.02       -0.75      2.77 o 
  -3  13   9        0.05       -0.99      2.63 o 
  -2  13   9        0.49       -0.63      2.61 o 
  -1  13   9        1.22       -3.31      3.51 o 
   0  13   9       59.95       52.85      8.40 o 
  -5  14   9       36.25       34.68      5.52 o 
  -4  14   9       45.01       38.37      5.70 o 
  -3  14   9        1.15       -1.09      3.10 o 
  -2  14   9        0.18        1.65      4.15 o 
 -14   0  10        1.06       12.48      5.23 o 
 -13   0  10       53.96       55.05      8.87 o 
 -12   0  10      165.45      167.76      8.74 o 
 -11   0  10        1.92       -0.78      3.93 o 
 -10   0  10       13.85       11.12      2.60 o 
  -9   0  10       29.93       30.04      3.26 o 
  -8   0  10      159.53      165.44      6.12 o 
  -7   0  10       79.44       74.16      3.38 o 
  -6   0  10      152.32      154.64      4.79 o 
  -5   0  10      947.48      898.28     18.68 o 
  -4   0  10      104.54      104.52      3.72 o 
  -3   0  10        3.29        2.45      1.07 o 
  -2   0  10       41.99       48.06      2.41 o 
  -1   0  10      486.03      494.26      8.11 o 
   0   0  10      552.88      557.98     10.03 o 
   1   0  10       28.96       37.61      4.44 o 
   2   0  10        5.91        6.00      2.22 o 
   3   0  10        0.75        5.61      3.00 o 
   4   0  10       54.76       60.24      6.77 o 
   5   0  10        0.75        0.34      2.83 o 
   6   0  10       45.36       41.95      6.65 o 
 -14   1  10        9.54       14.14      3.63 o 
 -13   1  10       52.07       44.21      6.73 o 
 -12   1  10       72.69       80.21      5.26 o 
 -11   1  10      115.45      128.41      5.05 o 
 -10   1  10      159.43      164.29      5.07 o 
  -9   1  10       91.00       84.71      3.22 o 
  -8   1  10       57.59       65.65      3.00 o 
  -7   1  10        5.46        3.73      0.80 o 
  -6   1  10        1.38        1.53      0.65 o 
  -5   1  10      244.12      240.87      4.23 o 
  -4   1  10      374.96      377.11      5.52 o 
  -3   1  10       39.73       39.58      1.77 o 
  -2   1  10        1.04        1.43      0.57 o 
  -1   1  10       54.64       58.61      2.76 o 
   0   1  10       55.60       55.86      2.38 o 
   1   1  10        9.68       13.10      2.56 o 
   2   1  10       21.50       24.83      2.33 o 
   3   1  10       24.54       18.44      2.70 o 
   4   1  10      158.58      144.15      7.12 o 
   5   1  10        1.29       -2.90      3.07 o 
   6   1  10        5.80        4.21      3.20 o 
 -14   2  10        0.33        2.77      3.30 o 
 -13   2  10       38.33       49.95      7.94 o 
 -12   2  10      100.65      105.91      5.73 o 
 -11   2  10       49.08       55.61      3.68 o 
 -10   2  10       32.26       38.65      2.88 o 
  -9   2  10       63.20       61.71      2.79 o 
  -8   2  10        3.45        2.31      0.97 o 
  -7   2  10        2.30        0.86      0.71 o 
  -6   2  10       19.32       19.93      1.54 o 
  -5   2  10       57.96       59.16      2.02 o 
  -4   2  10        6.65        5.90      0.78 o 
  -3   2  10       67.66       67.94      2.28 o 
  -2   2  10        6.16        7.69      0.92 o 
  -1   2  10      229.70      224.08      4.48 o 
   0   2  10       79.68       83.69      2.71 o 
   1   2  10        0.01        1.91      0.92 o 
   2   2  10       28.31       29.72      2.52 o 
   3   2  10       16.36       13.23      3.41 o 
   4   2  10       13.13       11.17      2.48 o 
   5   2  10       28.23       26.83      5.81 o 
   6   2  10       24.41       20.26      6.25 o 
 -14   3  10       48.64       12.63      3.70 o 
 -13   3  10        1.27        8.24      3.27 o 
 -12   3  10        0.53        0.67      4.14 o 
 -11   3  10      164.95      172.73      8.29 o 
 -10   3  10      279.97      272.57     10.12 o 
  -9   3  10      113.04      111.41      3.89 o 
  -8   3  10       93.82       91.21      3.21 o 
  -7   3  10      190.44      185.43      4.09 o 
  -6   3  10        0.71        0.33      0.56 o 
  -5   3  10       24.37       25.33      1.68 o 
  -4   3  10       15.72       17.75      1.32 o 
  -3   3  10        4.31        5.84      0.86 o 
  -2   3  10      138.35      128.09      2.91 o 
  -1   3  10        8.81       12.40      1.19 o 
   0   3  10      192.88      184.80      5.01 o 
   1   3  10        0.10        0.26      1.01 o 
   2   3  10       51.70       57.16      2.77 o 
   3   3  10        2.65        9.43      4.25 o 
   4   3  10        5.80       -5.89      3.12 o 
   5   3  10       38.11       55.45      7.55 o 
   6   3  10      136.58      131.23     11.61 o 
 -13   4  10       16.29       16.28      3.48 o 
 -12   4  10        1.83        5.71      2.46 o 
 -11   4  10      557.37      557.99     17.07 o 
 -10   4  10      569.38      588.94     13.28 o 
  -9   4  10        2.98        4.74      1.74 o 
  -8   4  10       35.25       32.89      2.34 o 
  -7   4  10      392.99      388.85      6.97 o 
  -6   4  10       27.62       29.31      1.79 o 
  -5   4  10        0.56        1.86      0.72 o 
  -4   4  10       22.78       25.96      1.58 o 
  -3   4  10        9.23        6.49      0.90 o 
  -2   4  10      142.12      144.08      3.87 o 
  -1   4  10      267.80      255.20      5.33 o 
   0   4  10       15.89       17.42      1.68 o 
   1   4  10      176.80      172.19      5.70 o 
   2   4  10     1419.59     1458.88     30.80 o 
   3   4  10      357.55      362.53     12.95 o 
   4   4  10      101.37      123.10     11.09 o 
   5   4  10        1.20        4.48      3.98 o 
   6   4  10       11.50        7.60      4.30 o 
 -13   5  10       33.99       40.59      5.29 o 
 -12   5  10        1.67        2.21      2.29 o 
 -11   5  10        2.47        3.58      2.36 o 
 -10   5  10       85.17       94.05      7.09 o 
  -9   5  10       61.01       59.42      3.99 o 
  -8   5  10      117.68      121.77      4.22 o 
  -7   5  10      241.15      229.78      5.38 o 
  -6   5  10      131.27      122.38      3.55 o 
  -5   5  10       39.27       42.87      3.50 o 
  -4   5  10        1.68        2.26      0.97 o 
  -3   5  10       71.75       64.78      2.70 o 
  -2   5  10      386.00      382.88      6.90 o 
  -1   5  10        1.86        1.86      1.01 o 
   0   5  10       18.76       18.37      1.91 o 
   1   5  10       69.83       65.20      4.10 o 
   2   5  10      248.28      260.63     20.41 o 
   3   5  10       39.22       36.19      4.53 o 
   4   5  10       11.59        3.55      5.02 o 
   5   5  10       30.23       32.33      7.25 o 
 -13   6  10       80.83       81.42      6.37 o 
 -12   6  10       48.98       53.33      5.10 o 
 -11   6  10      712.18      755.35     26.34 o 
 -10   6  10      789.21      819.79     16.32 o 
  -9   6  10       42.20       42.87      4.11 o 
  -8   6  10        0.04        0.24      0.87 o 
  -7   6  10       31.64       34.91      3.25 o 
  -6   6  10      171.66      172.99      6.21 o 
  -5   6  10       12.13       15.80      3.01 o 
  -4   6  10        0.30        0.42      2.03 o 
  -3   6  10       18.48       14.55      2.02 o 
  -2   6  10        0.83        0.40      1.31 o 
  -1   6  10      120.93      109.17      4.44 o 
   0   6  10        4.39        0.79      2.98 o 
   1   6  10      328.30      324.10     11.22 o 
   2   6  10     2079.18     2104.41     42.81 o 
   3   6  10      322.90      307.30     13.06 o 
   4   6  10        0.23       11.02      8.24 o 
   5   6  10       19.43       14.56      6.09 o 
 -12   7  10       13.24       15.27      2.82 o 
 -11   7  10      122.90      114.78     12.29 o 
 -10   7  10       30.29       32.04      7.58 o 
  -9   7  10        0.77        1.37      1.68 o 
  -8   7  10        8.32        9.83      2.58 o 
  -7   7  10       80.38       79.65      5.56 o 
  -6   7  10       22.94       19.91      2.72 o 
  -5   7  10       62.89       65.25      4.32 o 
  -4   7  10      172.37      174.45      7.96 o 
  -3   7  10       70.94       68.95      4.56 o 
  -2   7  10        3.98        4.00      1.88 o 
  -1   7  10       91.07       87.56      4.61 o 
   0   7  10        2.22        5.86      3.68 o 
   1   7  10       10.29        9.70      4.16 o 
   2   7  10       24.85       25.85      3.61 o 
   3   7  10       37.47       38.71      4.38 o 
   4   7  10       25.26       24.36      5.05 o 
   5   7  10       15.87       25.29      5.21 o 
 -12   8  10        1.96        6.41      4.87 o 
 -11   8  10       85.96       92.26     12.67 o 
 -10   8  10       15.06        6.62      4.57 o 
  -9   8  10      119.49      111.49      6.72 o 
  -8   8  10       54.26       61.08      6.01 o 
  -7   8  10       70.53       67.02      5.51 o 
  -6   8  10      166.25      141.68      7.39 o 
  -5   8  10      133.87      129.53      5.13 o 
  -4   8  10        0.53        0.29      1.60 o 
  -3   8  10        0.28       -1.64      1.18 o 
  -2   8  10       89.04       92.86      4.92 o 
  -1   8  10      111.18      114.88      6.70 o 
   0   8  10       19.72       16.57      2.47 o 
   1   8  10       74.95       65.75      7.20 o 
   2   8  10        3.72        3.28      1.99 o 
   3   8  10       19.56       22.03      3.30 o 
   4   8  10        1.28       -0.89      2.68 o 
 -11   9  10        0.58        4.67      4.79 o 
 -10   9  10       94.60       94.44     13.36 o 
  -9   9  10      148.59      141.21      7.49 o 
  -8   9  10      277.18      266.24     10.29 o 
  -7   9  10       70.43       71.66      6.60 o 
  -6   9  10        2.24        2.66      2.32 o 
  -5   9  10       15.37       14.55      3.41 o 
  -4   9  10       12.83        8.94      2.03 o 
  -3   9  10       21.51       19.75      3.19 o 
  -2   9  10       18.44       20.61      4.03 o 
  -1   9  10      130.62      118.07      9.78 o 
   0   9  10      338.31      315.62     15.47 o 
   1   9  10       95.79       85.55      8.77 o 
   2   9  10        2.87        0.50      4.03 o 
   3   9  10       22.60       30.27      6.58 o 
   4   9  10      161.08      180.83     12.73 o 
 -10  10  10        0.00        2.59      4.72 o 
  -9  10  10       38.09       43.09      9.33 o 
  -8  10  10       77.49       68.94      5.94 o 
  -7  10  10       10.18        8.52      2.94 o 
  -6  10  10      194.45      176.58      8.68 o 
  -5  10  10      301.85      285.58     11.16 o 
  -4  10  10       49.22       61.17      6.16 o 
  -3  10  10      424.84      414.49     13.69 o 
  -2  10  10        7.70        6.71      2.89 o 
  -1  10  10        1.70        1.61      3.74 o 
   0  10  10      109.39       99.29      9.44 o 
   1  10  10       12.02        4.63      4.22 o 
   2  10  10        0.63       -2.17      4.02 o 
   3  10  10       12.70       15.46      5.86 o 
 -10  11  10        0.10        0.67      4.11 o 
  -9  11  10       71.95       75.36     12.26 o 
  -8  11  10       43.76       41.01      6.81 o 
  -7  11  10       61.03       56.17      6.11 o 
  -6  11  10       33.56       38.12      7.32 o 
  -5  11  10        5.13        6.75      3.16 o 
  -4  11  10      190.28      192.10     13.46 o 
  -3  11  10        0.30       -1.90      2.19 o 
  -2  11  10        0.82        1.50      2.63 o 
  -1  11  10       38.65       43.14      7.35 o 
   0  11  10      170.48      161.42     12.00 o 
   1  11  10        6.21       -2.67      3.91 o 
   2  11  10       25.77       30.86      6.88 o 
  -8  12  10       31.22       34.14      4.86 o 
  -7  12  10       10.22       14.20      5.45 o 
  -6  12  10       43.36       40.53      5.38 o 
  -5  12  10       96.36       91.45      7.41 o 
  -4  12  10       26.90       22.38      4.62 o 
  -3  12  10       27.14       23.70      4.59 o 
  -2  12  10        4.44        0.26      4.15 o 
  -1  12  10       28.90       35.84      7.04 o 
   0  12  10        0.21        1.66      4.45 o 
   1  12  10       48.27       52.86      8.59 o 
  -7  13  10        0.04        2.50      3.08 o 
  -6  13  10        0.47       -0.49      3.27 o 
  -5  13  10       63.66       73.32     15.18 o 
  -4  13  10       93.90       98.87      7.94 o 
  -3  13  10        2.79        4.57      3.20 o 
  -2  13  10       14.43       13.05      5.50 o 
  -1  13  10       29.58       33.00      7.08 o 
 -14   1  11       66.63       89.23     18.97 o 
 -13   1  11       41.52       46.09      6.82 o 
 -12   1  11        0.62        2.52      1.53 o 
 -11   1  11        4.23        1.02      1.54 o 
 -10   1  11       99.57      101.80      4.04 o 
  -9   1  11      110.12      107.66      3.71 o 
  -8   1  11       95.28      100.10      3.44 o 
  -7   1  11      365.00      358.73      6.77 o 
  -6   1  11        2.05        3.00      0.78 o 
  -5   1  11      326.18      314.67      5.58 o 
  -4   1  11       17.24       19.81      1.41 o 
  -3   1  11      125.90      122.09      2.92 o 
  -2   1  11        7.60        8.62      1.10 o 
  -1   1  11      451.30      449.04      6.35 o 
   0   1  11      518.45      512.17      8.33 o 
   1   1  11        7.53       11.02      2.19 o 
   2   1  11       95.25      105.23      5.97 o 
   3   1  11       23.99       20.02      3.34 o 
   4   1  11        0.50        0.71      1.74 o 
   5   1  11        7.69        8.69      2.62 o 
 -14   2  11       14.28       29.83      6.32 o 
 -13   2  11        4.67        2.98      2.30 o 
 -12   2  11       37.58       40.82      4.33 o 
 -11   2  11        2.88        5.49      1.76 o 
 -10   2  11       22.93       20.02      2.19 o 
  -9   2  11       63.34       59.53      3.02 o 
  -8   2  11       22.61       19.68      2.13 o 
  -7   2  11      254.29      252.61      6.06 o 
  -6   2  11      233.59      234.95      4.45 o 
  -5   2  11        3.52        3.87      0.96 o 
  -4   2  11      408.48      399.01      6.45 o 
  -3   2  11       24.36       25.00      1.68 o 
  -2   2  11      115.87      110.78      2.82 o 
  -1   2  11       16.22       14.68      1.55 o 
   0   2  11       74.29       74.78      2.78 o 
   1   2  11       45.09       49.45      5.11 o 
   2   2  11       46.70       49.37      5.52 o 
   3   2  11        0.07       10.12      3.79 o 
   4   2  11       14.66       20.40      7.87 o 
   5   2  11        4.85       10.79      3.90 o 
 -13   3  11        8.17       10.11      3.03 o 
 -12   3  11      448.44      444.50     46.08 o 
 -11   3  11      174.27      175.33      7.03 o 
 -10   3  11       28.38       31.36      2.66 o 
  -9   3  11       77.98       74.59      3.48 o 
  -8   3  11      109.60      118.28      4.00 o 
  -7   3  11       11.43        7.84      1.27 o 
  -6   3  11       15.19       18.95      1.60 o 
  -5   3  11      570.27      558.92      8.06 o 
  -4   3  11      116.59      112.15      2.90 o 
  -3   3  11        0.74        1.00      0.64 o 
  -2   3  11        2.55        2.40      0.80 o 
  -1   3  11      122.35      125.29      3.46 o 
   0   3  11        0.42       -0.06      0.91 o 
   1   3  11        1.91        1.95      1.33 o 
   2   3  11       31.95       35.89      2.50 o 
   3   3  11       12.92       20.87      5.77 o 
   4   3  11        0.50        2.89      3.86 o 
   5   3  11        0.02        9.71      3.61 o 
 -13   4  11       27.16       22.45      4.17 o 
 -12   4  11      450.97      458.02     15.66 o 
 -11   4  11      319.26      318.44      9.60 o 
 -10   4  11        0.08        0.07      1.39 o 
  -9   4  11       11.27       11.76      1.92 o 
  -8   4  11       13.69       14.82      1.96 o 
  -7   4  11       62.13       57.55      2.57 o 
  -6   4  11       29.78       27.36      2.11 o 
  -5   4  11       32.03       29.35      1.93 o 
  -4   4  11       35.98       31.93      1.94 o 
  -3   4  11       20.17       19.99      1.49 o 
  -2   4  11        2.80        2.92      1.12 o 
  -1   4  11        3.05        3.34      1.18 o 
   0   4  11        2.09        1.26      1.55 o 
   1   4  11      836.93      853.73     20.77 o 
   2   4  11      712.03      747.07     19.64 o 
   3   4  11       75.33       78.23      9.43 o 
   5   4  11        8.30       19.20      5.87 o 
 -13   5  11       11.58       11.07      3.37 o 
 -12   5  11        5.25        6.36      2.66 o 
 -11   5  11        2.45        2.92      2.22 o 
 -10   5  11        0.20        1.38      1.51 o 
  -9   5  11        0.89        3.28      2.10 o 
  -8   5  11       53.13       56.97      3.01 o 
  -7   5  11        1.76        0.85      0.98 o 
  -6   5  11       67.11       67.82      2.67 o 
  -5   5  11        0.12        0.82      1.67 o 
  -4   5  11       18.90       18.75      2.21 o 
  -3   5  11      922.82      917.82     14.22 o 
  -2   5  11      916.21      906.86     14.18 o 
  -1   5  11       53.10       53.83      3.34 o 
   0   5  11      188.19      197.28      7.06 o 
   1   5  11      811.13      806.09     26.16 o 
   2   5  11      247.48      250.77      9.97 o 
   3   5  11       52.28       77.99      8.88 o 
   4   5  11       69.40       83.58      9.56 o 
   5   5  11       59.80       55.83     10.34 o 
 -13   6  11        3.86        4.73      2.51 o 
 -12   6  11       13.52       10.38      2.98 o 
 -11   6  11      156.88      158.01      7.66 o 
 -10   6  11      432.71      439.45     10.70 o 
  -9   6  11        6.25        4.91      1.49 o 
  -8   6  11       72.02       69.48      7.80 o 
  -7   6  11       90.64       84.83      4.62 o 
  -6   6  11       62.27       59.39      5.72 o 
  -5   6  11        0.00       -1.17      2.03 o 
  -4   6  11        9.55       10.61      2.21 o 
  -3   6  11        1.82       -0.33      1.13 o 
  -2   6  11        2.37        1.27      1.48 o 
  -1   6  11       35.34       42.62      4.36 o 
   0   6  11        8.39        4.31      3.54 o 
   1   6  11       82.30       82.47      5.95 o 
   2   6  11       13.69       17.71      4.79 o 
   3   6  11       86.01       87.66      6.46 o 
   4   6  11      118.22      150.62     13.98 o 
 -12   7  11       30.17       24.12      7.46 o 
 -11   7  11      177.81      196.23     15.72 o 
 -10   7  11       98.79      104.10      7.78 o 
  -9   7  11       12.93       11.94      2.83 o 
  -8   7  11        4.23        5.29      3.27 o 
  -7   7  11        9.25       10.48      2.75 o 
  -6   7  11       86.73       87.26      4.84 o 
  -5   7  11       22.83       17.45      2.79 o 
  -4   7  11       45.26       41.58      3.59 o 
  -3   7  11       44.48       40.09      3.85 o 
  -2   7  11       23.39       22.30      2.91 o 
  -1   7  11       44.77       42.97      4.69 o 
   0   7  11       71.68       72.82      7.81 o 
   1   7  11       46.33       45.98      7.00 o 
   2   7  11        0.86       -0.22      2.06 o 
   3   7  11        2.41        2.33      2.62 o 
   4   7  11        0.19        1.63      2.51 o 
 -12   8  11       33.08       34.02      8.65 o 
 -11   8  11        0.04       -1.93      3.42 o 
 -10   8  11       49.97       57.54     10.28 o 
  -9   8  11       18.08       22.34      3.64 o 
  -8   8  11        0.00        1.79      1.84 o 
  -7   8  11       40.38       36.98      4.53 o 
  -6   8  11        3.33        4.26      2.41 o 
  -5   8  11      218.83      216.81      7.79 o 
  -4   8  11      243.82      244.80      9.78 o 
  -3   8  11      100.67      103.53      8.19 o 
  -2   8  11      116.06      120.72     16.05 o 
  -1   8  11       85.20       80.59      4.02 o 
   0   8  11       26.48       22.53      4.55 o 
   1   8  11       12.11       13.36      2.68 o 
   2   8  11       51.03       49.13      4.26 o 
   3   8  11        9.98        9.15      2.76 o 
 -11   9  11       17.86       22.04      7.31 o 
 -10   9  11       24.72       25.81      7.77 o 
  -9   9  11       41.46       41.13      6.32 o 
  -8   9  11       49.88       47.71      5.15 o 
  -7   9  11      257.08      271.59     10.73 o 
  -6   9  11      121.26      115.24      7.15 o 
  -5   9  11        2.92        0.98      2.28 o 
  -4   9  11      403.28      389.99     13.07 o 
  -3   9  11       89.88       85.12      6.74 o 
  -2   9  11       21.85       19.90      4.82 o 
  -1   9  11        9.35       13.88      4.80 o 
   0   9  11        3.56        3.20      4.16 o 
   1   9  11       19.96       12.49      5.40 o 
   2   9  11       41.50       41.87      7.48 o 
   3   9  11        5.01       -1.06      4.44 o 
 -10  10  11        7.83        7.91      5.37 o 
  -9  10  11       12.17        8.45      4.25 o 
  -8  10  11        1.29        1.76      2.51 o 
  -7  10  11        4.53        0.80      2.31 o 
  -6  10  11       46.59       54.73      5.88 o 
  -5  10  11      727.34      731.65     30.85 o 
  -4  10  11      545.62      547.28     16.46 o 
  -3  10  11       13.63        9.66      3.26 o 
  -2  10  11        7.56        5.71      2.97 o 
   0  10  11      156.67      153.70     11.71 o 
   1  10  11        1.03        4.18      4.53 o 
   2  10  11       17.20       14.18      5.75 o 
  -9  11  11       14.05        6.57      5.18 o 
  -8  11  11       41.79       51.68      5.99 o 
  -7  11  11        0.59        0.87      2.56 o 
  -6  11  11       23.84       26.02      4.53 o 
  -5  11  11       26.65       20.00      4.25 o 
  -4  11  11        6.85       10.93      3.59 o 
  -3  11  11        1.36        4.62      3.11 o 
  -2  11  11        0.46        4.36      4.32 o 
  -1  11  11       35.78       38.56      7.56 o 
   0  11  11       41.92       45.69      7.87 o 
   1  11  11        0.03       -1.79      4.49 o 
  -8  12  11       30.45       24.28      8.81 o 
  -7  12  11       11.73        7.89      3.48 o 
  -6  12  11       21.30       21.06      5.70 o 
  -5  12  11        5.44        5.12      3.32 o 
  -4  12  11        7.27        3.72      3.12 o 
  -3  12  11        0.47       -2.70      2.66 o 
  -2  12  11        6.79       10.34      5.27 o 
  -1  12  11       17.30       10.83      5.35 o 
  -5  13  11       20.39       18.13      4.46 o 
  -4  13  11      130.57      124.05     11.11 o 
 -14   0  12        4.07        3.10      4.14 o 
 -13   0  12        5.67       -2.54      3.46 o 
 -12   0  12       12.01       11.97      7.34 o 
 -11   0  12        0.06        1.74      2.14 o 
 -10   0  12        8.77        7.17      2.45 o 
  -9   0  12      154.57      145.26      7.51 o 
  -8   0  12      339.58      346.84      9.89 o 
  -7   0  12       29.62       27.45      3.80 o 
  -6   0  12     2141.48     2098.57     35.61 o 
  -5   0  12     8337.81     7993.22    136.08 o 
  -4   0  12     1196.59     1218.29     19.72 o 
  -3   0  12        0.79        1.05      1.12 o 
  -2   0  12      241.75      251.91      6.45 o 
  -1   0  12      827.86      857.24     20.81 o 
   0   0  12       14.74       20.40      3.10 o 
   1   0  12        0.05        0.69      2.46 o 
   2   0  12       70.82       75.22      7.37 o 
   3   0  12       32.84       43.49      5.91 o 
   4   0  12       22.14       30.18      5.80 o 
 -14   1  12       23.19       17.15      4.46 o 
 -13   1  12       34.15       38.56      4.53 o 
 -12   1  12        6.70        8.45      2.12 o 
 -11   1  12       31.30       31.65      3.25 o 
 -10   1  12        4.36        4.72      1.60 o 
  -9   1  12       56.59       62.90      3.65 o 
  -8   1  12       57.37       58.33      2.98 o 
  -7   1  12       23.70       22.82      1.87 o 
  -6   1  12        0.26        0.86      0.88 o 
  -5   1  12       38.63       38.16      2.13 o 
  -4   1  12        3.08        1.91      0.76 o 
  -3   1  12       10.81        9.36      1.07 o 
  -2   1  12      134.79      137.52      3.70 o 
  -1   1  12       81.68       83.62      3.59 o 
   0   1  12       12.65       14.39      1.85 o 
   1   1  12       73.21       71.74      3.90 o 
   2   1  12        8.02       16.97      4.43 o 
   3   1  12        0.96       -3.31      3.30 o 
   4   1  12        8.56        7.63      2.55 o 
 -13   2  12      267.51      283.95     10.23 o 
 -12   2  12       95.19      100.10      4.99 o 
 -11   2  12       37.32       45.59      3.55 o 
 -10   2  12        4.03        7.07      1.72 o 
  -9   2  12      123.94      126.16      5.42 o 
  -8   2  12       64.59       62.84      3.70 o 
  -7   2  12       12.76       11.69      1.50 o 
  -6   2  12       12.33       10.30      1.40 o 
  -5   2  12      156.21      158.84      4.12 o 
  -4   2  12       68.25       69.99      2.57 o 
  -3   2  12      130.83      130.05      3.21 o 
  -2   2  12      137.91      134.97      3.93 o 
  -1   2  12       10.45       12.20      1.54 o 
   0   2  12       66.13       66.57      3.23 o 
   1   2  12        9.80       10.67      1.92 o 
   2   2  12       51.95       49.31      4.11 o 
   3   2  12       90.16       87.61      5.19 o 
   4   2  12       22.53       15.56      2.66 o 
 -13   3  12        3.30        8.12      2.89 o 
 -12   3  12      112.19      115.40      6.70 o 
 -11   3  12       16.16       25.98      4.14 o 
 -10   3  12       83.00       91.12      4.35 o 
  -9   3  12       36.55       40.45      2.82 o 
  -8   3  12       38.10       39.65      2.66 o 
  -7   3  12      146.78      144.60      4.45 o 
  -6   3  12       60.09       60.58      2.67 o 
  -5   3  12      105.43      101.16      3.11 o 
  -4   3  12      275.12      278.44      5.35 o 
  -3   3  12       75.58       81.36      2.68 o 
  -2   3  12       21.56       20.79      2.13 o 
  -1   3  12       16.76       16.12      1.55 o 
   0   3  12        0.33        0.83      1.26 o 
   1   3  12       57.14       59.40      4.34 o 
   2   3  12       11.10        3.94      4.08 o 
   3   3  12        0.26       10.44      3.79 o 
   4   3  12        0.47        9.77      3.54 o 
 -13   4  12       28.42       37.85      8.67 o 
 -12   4  12       69.13       62.75      7.05 o 
 -11   4  12       33.20       33.77      3.73 o 
 -10   4  12       10.65        8.03      2.11 o 
  -9   4  12       24.93       21.08      2.41 o 
  -8   4  12       93.36       95.01      3.64 o 
  -7   4  12       58.00       51.79      2.82 o 
  -6   4  12        1.00       -0.06      1.25 o 
  -5   4  12        0.83        1.49      0.92 o 
  -4   4  12       70.37       72.54      2.81 o 
  -3   4  12        3.07        3.76      1.12 o 
  -2   4  12        1.64        4.89      1.44 o 
  -1   4  12        0.24       -1.32      1.50 o 
   0   4  12       18.84       19.85      2.77 o 
   1   4  12       76.18       72.09      5.46 o 
   2   4  12       92.86      108.21      6.52 o 
   3   4  12        4.76        5.79      4.59 o 
   4   4  12       61.01       55.50      9.33 o 
 -13   5  12       26.82       31.52      6.35 o 
 -12   5  12        0.11        0.21      2.13 o 
 -11   5  12       10.77       11.73      2.45 o 
 -10   5  12        0.13       -1.39      1.31 o 
  -9   5  12       11.77       13.40      2.19 o 
  -8   5  12        9.69        9.36      1.72 o 
  -7   5  12       88.20       94.55      3.68 o 
  -6   5  12        0.13       -0.52      0.94 o 
  -5   5  12        2.95        3.84      1.65 o 
  -4   5  12       47.73       47.61      3.92 o 
  -3   5  12      157.97      152.23      5.25 o 
  -2   5  12      223.94      232.23      6.65 o 
  -1   5  12        0.78        2.07      1.36 o 
   0   5  12       84.89       86.05      5.98 o 
   1   5  12       34.70       33.67      4.54 o 
   2   5  12        5.76        3.20      2.41 o 
   3   5  12        4.69       12.93      4.64 o 
   4   5  12        0.41        3.66      4.61 o 
 -12   6  12      198.41      197.45      8.94 o 
 -11   6  12       41.63       43.20      3.52 o 
 -10   6  12        3.10        1.89      1.46 o 
  -9   6  12       38.66       38.11      2.58 o 
  -8   6  12       29.83       27.33      3.96 o 
  -7   6  12      321.23      315.29      9.40 o 
  -6   6  12       74.10       71.10      5.56 o 
  -5   6  12        3.47        3.72      2.08 o 
  -4   6  12        7.11        4.02      3.50 o 
  -3   6  12        0.62        1.34      1.91 o 
  -2   6  12        0.25        2.71      1.66 o 
  -1   6  12        0.10       -2.15      2.71 o 
   0   6  12      182.70      185.06      8.63 o 
   1   6  12        2.22        2.71      3.54 o 
   2   6  12       56.51       55.08      9.84 o 
   3   6  12        0.56        9.63      4.84 o 
 -12   7  12       38.13       40.98      9.20 o 
 -11   7  12       32.31       46.41      9.51 o 
 -10   7  12        6.17        4.18      4.90 o 
  -9   7  12       49.11       55.25      5.61 o 
  -8   7  12        0.02        0.16      1.73 o 
  -7   7  12       76.29       67.19      7.26 o 
  -6   7  12       88.37       85.89     10.72 o 
  -5   7  12       70.54       78.83     14.67 o 
  -4   7  12       22.02       23.17      3.88 o 
  -3   7  12        1.32        2.93      2.29 o 
  -2   7  12       44.95       42.86      4.85 o 
  -1   7  12        0.05       -0.73      2.96 o 
   0   7  12       33.23       27.61      5.92 o 
   1   7  12        0.30       -4.23      3.22 o 
   2   7  12       30.72       30.36      4.17 o 
   3   7  12        2.70        5.61      3.30 o 
 -11   8  12        0.64       -0.22      3.94 o 
 -10   8  12        1.15        1.51      2.65 o 
  -9   8  12       13.58       13.74      3.01 o 
  -8   8  12        6.37        5.62      2.56 o 
  -7   8  12       90.11       84.09      6.36 o 
  -6   8  12      107.47       96.76      6.49 o 
  -5   8  12       20.31       20.37      3.78 o 
  -4   8  12       40.56       36.84      4.66 o 
  -3   8  12        6.52        5.09      3.71 o 
  -2   8  12       21.62       23.57      2.97 o 
  -1   8  12       20.72       19.22      2.73 o 
   0   8  12       18.99       16.44      2.85 o 
   1   8  12        1.00        2.75      1.94 o 
   2   8  12       20.24       21.01      3.38 o 
 -11   9  12        7.12       12.38      6.22 o 
 -10   9  12       50.84       51.56      7.30 o 
  -9   9  12       20.28       17.90      3.51 o 
  -8   9  12        0.31        4.16      2.38 o 
  -7   9  12        1.01        2.80      2.45 o 
  -6   9  12      219.00      211.51      9.71 o 
  -5   9  12      183.55      184.97      9.11 o 
  -4   9  12        0.18       -1.58      2.11 o 
  -3   9  12       61.41       53.30      5.64 o 
  -2   9  12       57.53       47.23      7.26 o 
  -1   9  12       70.12       74.22      9.20 o 
   0   9  12       69.09       69.82      9.10 o 
   1   9  12        6.23        5.45      4.58 o 
 -10  10  12       22.47       12.36      6.18 o 
  -9  10  12       85.95       90.59      9.05 o 
  -8  10  12      163.85      170.64      9.13 o 
  -7  10  12        4.09        5.12      2.85 o 
  -6  10  12      193.39      189.91      9.56 o 
  -5  10  12      648.10      607.49     21.93 o 
  -4  10  12      128.47      130.80     12.39 o 
  -3  10  12       11.53       13.92      3.77 o 
  -2  10  12      314.56      297.95     15.90 o 
  -1  10  12       25.98       18.13      5.89 o 
   0  10  12       26.64       21.20      6.22 o 
  -8  11  12       21.66       24.51      4.42 o 
  -7  11  12        0.08        7.79      4.04 o 
  -6  11  12        2.40        2.65      2.87 o 
  -5  11  12      202.14      203.18     10.12 o 
  -4  11  12       30.55       25.17      4.57 o 
  -3  11  12        9.96        5.13      3.04 o 
  -2  11  12        1.48        2.24      4.23 o 
  -1  11  12        3.46        0.67      4.33 o 
  -6  12  12        0.56       -1.71      2.59 o 
  -5  12  12        3.45        8.87      4.01 o 
  -4  12  12        2.30        1.55      5.61 o 
  -3  12  12        2.74       -1.59      4.15 o 
 -13   1  13       40.50       42.84      4.08 o 
 -12   1  13       12.30       12.96      2.39 o 
 -11   1  13        9.65        8.66      2.89 o 
 -10   1  13      328.02      328.28      8.74 o 
  -9   1  13       63.88       68.90      3.97 o 
  -8   1  13        9.18       12.08      2.54 o 
  -7   1  13       60.40       58.27      3.37 o 
  -6   1  13      337.15      328.85      7.88 o 
  -5   1  13      208.06      212.51      6.93 o 
  -4   1  13       75.77       75.24      4.18 o 
  -3   1  13        6.16        8.74      1.39 o 
  -2   1  13        4.08        5.48      1.39 o 
  -1   1  13       96.63       93.58      3.93 o 
   0   1  13        3.76        3.67      1.68 o 
   1   1  13        0.01       -0.02      1.64 o 
   2   1  13       60.92       69.43      6.07 o 
   3   1  13      284.48      281.19     10.65 o 
 -13   2  13        0.02        5.94      4.21 o 
 -12   2  13        2.05        2.36      1.92 o 
 -11   2  13       13.45       13.19      2.86 o 
 -10   2  13        6.43        6.02      1.60 o 
  -9   2  13       35.53       31.45      4.29 o 
  -8   2  13       12.40        7.05      1.78 o 
  -7   2  13      245.64      239.81      6.66 o 
  -6   2  13      437.54      437.73      9.45 o 
  -5   2  13       66.51       55.67      3.34 o 
  -4   2  13        0.57        2.30      1.46 o 
  -3   2  13       89.13       91.62      3.46 o 
  -2   2  13        3.88        2.42      1.30 o 
  -1   2  13       20.61       20.75      2.25 o 
   0   2  13       15.83       16.54      2.39 o 
   1   2  13        6.17        5.22      2.20 o 
   2   2  13        3.61        5.01      2.15 o 
   3   2  13       44.23       48.61      5.24 o 
 -13   3  13        2.96        1.68      3.97 o 
 -12   3  13       66.93       77.31      9.83 o 
 -11   3  13        6.88        6.28      1.75 o 
 -10   3  13        1.25        2.09      1.40 o 
  -9   3  13        2.76        3.08      1.37 o 
  -8   3  13       30.37       34.78      3.28 o 
  -7   3  13        0.04        1.89      2.36 o 
  -6   3  13        2.78        3.09      1.31 o 
  -5   3  13        0.05        0.72      1.12 o 
  -4   3  13        7.98        8.17      1.62 o 
  -3   3  13       32.91       33.19      2.57 o 
  -2   3  13       75.92       76.16      3.45 o 
  -1   3  13       28.76       33.08      2.56 o 
   0   3  13       59.82       61.79      3.46 o 
   1   3  13       71.80       77.62     12.86 o 
   2   3  13      189.29      183.21     13.72 o 
   3   3  13        0.34        1.26      3.02 o 
 -13   4  13        3.27        2.99      2.59 o 
 -12   4  13      238.45      241.23      8.87 o 
 -11   4  13      153.72      159.37      6.86 o 
 -10   4  13       31.41       34.90      3.70 o 
  -9   4  13        8.84        9.86      2.14 o 
  -8   4  13      154.65      152.53      5.26 o 
  -7   4  13      154.86      154.38      5.15 o 
  -6   4  13       60.57       56.66      3.64 o 
  -5   4  13       15.40       11.36      1.76 o 
  -4   4  13       20.67       16.66      1.86 o 
  -3   4  13        5.53        5.21      1.20 o 
  -2   4  13        4.37        5.64      2.50 o 
  -1   4  13       57.72       61.57      4.62 o 
   0   4  13        9.19       16.11      3.96 o 
   1   4  13      462.15      494.73     23.92 o 
   2   4  13       34.31       21.48      6.44 o 
   3   4  13       33.95       47.60      8.35 o 
 -13   5  13        2.19        3.43      2.93 o 
 -12   5  13        0.95        0.06      2.16 o 
 -11   5  13       95.50       95.82      5.30 o 
 -10   5  13      102.53      108.69      5.22 o 
  -9   5  13       84.10       82.40      4.48 o 
  -8   5  13      394.75      403.49      9.99 o 
  -7   5  13      175.03      173.08      6.78 o 
  -6   5  13        3.14        3.93      1.86 o 
  -5   5  13      121.09      119.00      5.47 o 
  -4   5  13      113.79      103.12      5.13 o 
  -3   5  13        4.13        2.71      1.65 o 
  -2   5  13       58.58       60.35      4.20 o 
  -1   5  13       12.81       14.79      3.24 o 
   0   5  13      217.31      215.85      9.90 o 
   1   5  13      105.06      105.04      6.81 o 
   2   5  13        4.54       14.27      4.73 o 
   3   5  13       30.01       51.29      9.65 o 
 -12   6  13       23.49       20.84      3.52 o 
 -11   6  13       40.46       39.65      6.50 o 
 -10   6  13        6.68        8.31      1.76 o 
  -9   6  13        8.93        9.77      2.81 o 
  -8   6  13       12.21       11.61      3.02 o 
  -7   6  13       94.65       83.28      7.85 o 
  -6   6  13       12.92        8.84      2.69 o 
  -5   6  13        0.00       -1.06      1.72 o 
  -4   6  13       98.28       93.77      6.10 o 
  -3   6  13       20.91       23.32      3.68 o 
  -2   6  13       59.42       58.82      6.27 o 
  -1   6  13       32.66       24.67      5.35 o 
   0   6  13      440.42      452.28     14.62 o 
   1   6  13      102.72      100.38      7.51 o 
   2   6  13       10.16        7.96      5.09 o 
 -12   7  13      140.19      149.27     15.13 o 
 -11   7  13      204.17      220.39     10.44 o 
 -10   7  13        4.30        6.82      2.64 o 
  -9   7  13        5.69        3.58      2.30 o 
  -8   7  13        5.18        3.83      2.10 o 
  -7   7  13       30.11       30.79      4.33 o 
  -6   7  13       21.55       21.49      3.81 o 
  -5   7  13       82.87       85.32     10.99 o 
  -4   7  13       73.18       72.75      5.98 o 
  -3   7  13       12.37       11.95      3.15 o 
  -2   7  13        4.60        5.04      2.79 o 
  -1   7  13        0.84        1.82      3.55 o 
   0   7  13        8.27        8.76      4.34 o 
   1   7  13        2.56        4.28      3.98 o 
   2   7  13        4.96        2.86      2.24 o 
 -11   8  13        2.91        7.94      5.15 o 
 -10   8  13        6.82        7.53      2.98 o 
  -9   8  13       13.18        9.26      2.94 o 
  -8   8  13       71.81       74.47      6.27 o 
  -7   8  13        5.18        2.32      2.32 o 
  -6   8  13      118.65      111.07      7.11 o 
  -5   8  13       96.05       95.95      6.62 o 
  -4   8  13        2.16        3.83      2.62 o 
  -3   8  13        6.45        1.46      3.29 o 
  -2   8  13       62.72       68.13      8.55 o 
  -1   8  13        1.22       -1.34      1.66 o 
   0   8  13       16.69       12.69      3.03 o 
   1   8  13        1.71        4.95      2.31 o 
 -10   9  13        1.63        3.23      2.20 o 
  -9   9  13        0.22       -0.32      2.52 o 
  -8   9  13       19.06       19.53      3.88 o 
  -7   9  13      291.27      306.32     12.02 o 
  -6   9  13      171.07      187.65      9.37 o 
  -5   9  13        7.37        8.48      3.38 o 
  -4   9  13       70.82       71.20      7.89 o 
  -3   9  13      167.21      169.51     13.58 o 
  -2   9  13       68.96       58.76      8.30 o 
  -1   9  13       30.21       27.51      6.28 o 
   0   9  13       84.72       90.32      9.58 o 
  -9  10  13       28.70       33.85      4.91 o 
  -8  10  13       70.22       73.38      7.11 o 
  -7  10  13      204.40      209.38     10.15 o 
  -6  10  13      513.35      532.71     17.10 o 
  -5  10  13      617.57      619.82     18.53 o 
  -4  10  13      152.14      149.17     10.55 o 
  -3  10  13       10.69        7.82      3.36 o 
  -2  10  13        0.03        5.01      4.55 o 
  -1  10  13       17.23       21.32      6.32 o 
  -7  11  13       24.75       23.24      4.52 o 
  -6  11  13        3.66        3.24      3.01 o 
  -5  11  13        0.01        1.43      2.85 o 
  -4  11  13        2.52        7.33      3.40 o 
  -3  11  13       13.46        8.79      4.86 o 
 -13   0  14       27.69       36.20      5.35 o 
 -12   0  14       20.77       27.80      4.62 o 
 -11   0  14        4.11        5.52      2.44 o 
 -10   0  14      104.94      104.60      6.93 o 
  -9   0  14       56.68       56.86      5.28 o 
  -8   0  14       17.10       15.72      3.08 o 
  -7   0  14      574.07      535.96     17.99 o 
  -6   0  14        7.72        6.84      2.42 o 
  -5   0  14       52.05       51.63      4.63 o 
  -4   0  14       55.36       57.16      4.82 o 
  -2   0  14      530.33      521.24     27.51 o 
  -1   0  14      121.74      117.47      6.43 o 
   0   0  14       24.23       24.13      5.49 o 
   1   0  14        8.90        8.65      3.60 o 
   2   0  14       32.01       32.16      6.00 o 
 -13   1  14       23.76       27.49      3.40 o 
 -12   1  14       73.59       77.06      4.76 o 
 -11   1  14       57.20       61.19      4.57 o 
 -10   1  14        6.53       11.68      2.53 o 
  -9   1  14       18.84       22.47      2.63 o 
  -8   1  14        4.20        2.46      2.14 o 
  -7   1  14       47.54       43.84      3.41 o 
  -6   1  14      170.98      177.10      6.65 o 
  -5   1  14       54.44       58.80      3.56 o 
  -4   1  14        0.95        3.86      1.66 o 
  -3   1  14       60.59       68.91      3.58 o 
  -2   1  14        4.16        5.98      1.59 o 
  -1   1  14        6.74        5.43      1.62 o 
   0   1  14        0.44        0.30      1.49 o 
   1   1  14        3.40        5.78      3.34 o 
   2   1  14       70.41       70.43      5.14 o 
 -13   2  14       58.36       66.44      7.39 o 
 -12   2  14        5.39        4.79      1.73 o 
 -11   2  14       68.49       56.89      4.07 o 
 -10   2  14        0.09        3.01      1.51 o 
  -9   2  14        0.00        0.99      1.63 o 
  -8   2  14       16.14       13.79      2.11 o 
  -7   2  14       24.45       18.65      2.33 o 
  -6   2  14        0.10        0.64      1.25 o 
  -5   2  14       19.36       19.33      2.34 o 
  -4   2  14       19.23       21.15      2.41 o 
  -3   2  14       53.20       53.84      3.31 o 
  -2   2  14      126.91      131.11      4.77 o 
  -1   2  14        1.59        3.44      1.62 o 
   0   2  14        0.92        1.02      1.63 o 
   1   2  14        4.94        8.75      4.33 o 
   2   2  14        4.20        7.67      3.04 o 
 -13   3  14       77.02       78.65      6.78 o 
 -12   3  14      136.02      139.30      5.94 o 
 -11   3  14      111.35      114.99      5.26 o 
 -10   3  14       12.58       11.34      2.15 o 
  -9   3  14      146.78      151.56      5.61 o 
  -8   3  14        0.29        2.97      2.64 o 
  -7   3  14        4.23        3.90      1.46 o 
  -6   3  14       23.47       20.73      2.57 o 
  -5   3  14        2.84        5.50      2.66 o 
  -4   3  14        5.91        4.77      1.50 o 
  -3   3  14       50.93       51.14      3.12 o 
  -2   3  14       41.80       47.46      3.06 o 
  -1   3  14        8.26        9.13      2.71 o 
   0   3  14       66.88       72.44      5.56 o 
   1   3  14       15.24       15.53      5.37 o 
   2   3  14        0.00        1.60      3.36 o 
 -12   4  14      325.31      325.35     10.56 o 
 -11   4  14       42.17       40.36      4.13 o 
 -10   4  14        7.22        5.12      3.51 o 
  -9   4  14      178.84      181.24      8.81 o 
  -8   4  14       38.90       38.46      3.93 o 
  -7   4  14        3.77        3.53      1.40 o 
  -6   4  14       15.60       17.25      2.57 o 
  -5   4  14        0.62        1.95      1.17 o 
  -4   4  14        5.34        7.23      1.62 o 
  -3   4  14      179.89      170.25      6.71 o 
  -2   4  14        4.13       -0.31      1.64 o 
  -1   4  14        8.77       11.17      4.35 o 
   0   4  14      517.35      540.20     26.34 o 
   1   4  14      475.41      471.39     24.53 o 
   2   4  14        7.21       20.32      6.02 o 
 -12   5  14       50.49       58.84      4.95 o 
 -11   5  14        0.85        2.06      1.83 o 
 -10   5  14       75.37       80.66      4.69 o 
  -9   5  14      116.01      129.56      6.91 o 
  -8   5  14       53.06       56.76      3.66 o 
  -7   5  14        2.29        1.91      1.24 o 
  -6   5  14        3.67        5.08      2.22 o 
  -5   5  14        6.64        5.86      1.99 o 
  -4   5  14      132.17      126.96      5.87 o 
  -3   5  14       18.19       21.09      2.92 o 
  -2   5  14        6.00        8.33      2.17 o 
  -1   5  14       33.38       25.36      4.13 o 
   0   5  14      168.86      171.98     18.12 o 
   1   5  14       93.26       94.22     11.35 o 
 -12   6  14      409.51      410.08     24.25 o 
 -11   6  14       77.27       77.88      7.51 o 
 -10   6  14       14.44        4.44      2.71 o 
  -9   6  14        9.24        8.00      4.56 o 
  -8   6  14       70.43       81.59      6.39 o 
  -7   6  14        5.47        1.87      2.79 o 
  -6   6  14        1.88        2.18      2.20 o 
  -5   6  14        2.42        2.25      2.17 o 
  -4   6  14       11.03       10.05      2.98 o 
  -3   6  14       32.38       19.29      3.59 o 
  -2   6  14       36.18       23.55      5.12 o 
  -1   6  14       39.15       44.06      5.18 o 
   0   6  14      774.59      793.72     21.61 o 
   1   6  14      415.33      432.27     14.70 o 
 -11   7  14        0.40       -0.04      2.34 o 
 -10   7  14        0.83        3.82      2.56 o 
  -9   7  14       31.43       33.29      4.78 o 
  -8   7  14        1.57        2.82      2.06 o 
  -7   7  14        0.52       -0.66      2.78 o 
  -6   7  14       85.53       85.87      6.60 o 
  -5   7  14       23.97       22.83      3.97 o 
  -4   7  14       12.53       10.10      4.70 o 
  -3   7  14       45.31       45.88      5.29 o 
  -2   7  14        9.29       16.13      4.45 o 
  -1   7  14        8.28       11.84      4.59 o 
   0   7  14        0.63        3.83      3.56 o 
 -10   8  14        0.46        2.73      2.35 o 
  -9   8  14       38.59       44.30      5.59 o 
  -8   8  14       39.45       40.83      5.26 o 
  -7   8  14      131.70      132.50      7.97 o 
  -6   8  14       10.44        9.28      3.22 o 
  -5   8  14        0.92        1.53      2.38 o 
  -4   8  14       21.36       19.56      3.94 o 
  -3   8  14       70.51       64.91      6.37 o 
  -2   8  14        1.75       -2.13      3.58 o 
  -1   8  14       44.53       41.07      4.50 o 
   0   8  14        0.70       -0.23      1.99 o 
  -9   9  14       61.94       55.19      6.12 o 
  -8   9  14        5.23        4.51      3.07 o 
  -7   9  14        3.77        4.87      2.92 o 
  -6   9  14        2.77        2.24      2.67 o 
  -5   9  14       24.79       26.36      4.52 o 
  -4   9  14        0.36        3.83      2.95 o 
  -3   9  14        3.68        3.29      3.97 o 
  -2   9  14       97.48      102.27      9.85 o 
  -1   9  14       92.85       85.82     10.13 o 
  -8  10  14       26.79       26.46      4.57 o 
  -7  10  14      207.64      214.68     10.53 o 
  -6  10  14        1.01        4.33      2.86 o 
  -5  10  14      225.09      226.39     10.87 o 
  -4  10  14        7.26        3.02      3.06 o 
  -3  10  14        3.66        0.28      4.00 o 
 -13   1  15        5.33        5.64      2.79 o 
 -12   1  15        4.71        7.97      2.82 o 
 -11   1  15       79.42       74.40      4.62 o 
 -10   1  15       33.43       31.57      3.34 o 
  -9   1  15      140.95      137.92      5.57 o 
  -8   1  15       20.45       18.39      3.01 o 
  -7   1  15      159.34      148.50      5.54 o 
  -6   1  15       42.19       42.50      3.45 o 
  -5   1  15      105.93       94.72      4.34 o 
  -4   1  15        6.72       10.08      1.85 o 
  -3   1  15       38.27       50.83      3.60 o 
  -2   1  15      185.30      195.63      6.16 o 
  -1   1  15        4.70        1.83      1.69 o 
   0   1  15       41.13       49.09      5.04 o 
   1   1  15       37.90       44.38      6.32 o 
 -12   2  15        0.11       -0.41      2.02 o 
 -11   2  15       30.47       36.24      6.62 o 
 -10   2  15        9.91       11.38      3.03 o 
  -9   2  15       97.96       99.23      4.71 o 
  -8   2  15       29.93       35.73      3.20 o 
  -7   2  15       60.84       60.71      3.80 o 
  -6   2  15      128.47      126.02      5.04 o 
  -5   2  15        3.25        0.26      1.78 o 
  -4   2  15       38.99       44.47      3.45 o 
  -3   2  15       10.21       10.91      2.00 o 
  -2   2  15       36.48       36.82      3.15 o 
  -1   2  15       19.94       24.60      2.88 o 
   0   2  15       10.37        7.99      2.53 o 
   1   2  15        1.03        0.66      2.40 o 
 -12   3  15       38.58       46.05      4.20 o 
 -11   3  15       37.59       38.66      3.72 o 
 -10   3  15       37.45       39.25      3.80 o 
  -9   3  15       14.69       13.73      2.21 o 
  -8   3  15        0.16       -1.15      1.27 o 
  -7   3  15      154.72      152.78      5.52 o 
  -6   3  15      105.65      110.34      4.63 o 
  -5   3  15        0.05        1.13      1.44 o 
  -4   3  15       18.40       16.36      2.22 o 
  -3   3  15       27.79       30.84      2.77 o 
  -2   3  15        9.81       10.71      1.84 o 
  -1   3  15       11.30       14.11     10.66 o 
   0   3  15        4.74        6.87      2.68 o 
   1   3  15        4.51       13.44      4.51 o 
 -12   4  15        0.23        1.25      1.91 o 
 -11   4  15        0.19       -1.11      1.64 o 
 -10   4  15        1.76        1.48      1.68 o 
  -9   4  15       27.86       26.25      2.84 o 
  -8   4  15       39.90       39.73      3.21 o 
  -7   4  15        9.96        6.45      1.67 o 
  -6   4  15       48.30       42.89      3.06 o 
  -5   4  15        4.87        7.06      1.70 o 
  -4   4  15        0.50        3.98      1.90 o 
  -3   4  15        0.15        1.10      1.64 o 
  -2   4  15        0.00       -2.20      3.55 o 
  -1   4  15      241.14      260.23     10.75 o 
   0   4  15      414.09      437.07     14.58 o 
 -12   5  15        0.15        2.65      1.99 o 
 -11   5  15       10.10        7.08      2.55 o 
 -10   5  15       17.97       16.40      2.63 o 
  -9   5  15        8.65       12.10      2.32 o 
  -8   5  15       45.69       42.33      3.21 o 
  -7   5  15       11.89        6.56      2.97 o 
  -6   5  15        1.67        5.19      2.35 o 
  -5   5  15      179.58      184.84      7.34 o 
  -4   5  15      440.15      424.27     15.28 o 
  -3   5  15       88.64      102.99      5.82 o 
  -2   5  15       84.77       88.30      6.83 o 
  -1   5  15      419.06      424.99     23.13 o 
   0   5  15      266.98      272.21     12.06 o 
 -11   6  15       52.19       45.68      5.94 o 
 -10   6  15       18.87       17.81      3.97 o 
  -9   6  15       17.63       16.13      3.64 o 
  -8   6  15       53.69       51.92      5.86 o 
  -7   6  15        3.28        2.12      2.18 o 
  -6   6  15        0.36        0.51      2.09 o 
  -5   6  15        4.40        0.49      4.21 o 
  -4   6  15        3.62        4.34      2.70 o 
  -3   6  15        5.97        2.57      2.50 o 
  -2   6  15        1.53        5.29      4.16 o 
  -1   6  15       39.97       46.66      5.61 o 
 -10   7  15        0.30        1.00      2.35 o 
  -9   7  15        2.03        4.32      2.55 o 
  -8   7  15       29.90       28.57      4.59 o 
  -7   7  15        0.20        0.08      3.04 o 
  -6   7  15       26.04       25.61      5.34 o 
  -5   7  15       22.33       22.92      4.14 o 
  -4   7  15        6.21        9.78      3.26 o 
  -3   7  15       15.73       17.16      4.71 o 
  -2   7  15        9.46       16.79      4.88 o 
  -1   7  15       20.01       22.74      5.52 o 
  -9   8  15        2.36        1.90      4.96 o 
  -8   8  15       14.44       11.75      3.42 o 
  -7   8  15       24.85       23.41      4.42 o 
  -6   8  15      153.22      155.12      8.68 o 
  -5   8  15        0.01        2.54      3.05 o 
  -4   8  15       85.32       87.44     12.19 o 
  -3   8  15       21.35       30.59      6.17 o 
  -2   8  15       46.13       45.98      7.54 o 
  -8   9  15      144.58      147.56      9.20 o 
  -7   9  15        1.53        2.89      3.83 o 
  -6   9  15      115.25      119.31     14.89 o 
  -5   9  15      117.26      128.25     15.32 o 
  -4   9  15        5.14        4.64      3.13 o 
 -12   0  16        0.27        8.20      8.18 o 
 -11   0  16       30.26       24.39      4.57 o 
 -10   0  16      139.01      137.26      8.26 o 
  -9   0  16       29.17       36.12      4.84 o 
  -8   0  16      267.09      281.52     16.99 o 
  -7   0  16     2608.18     2515.62     69.76 o 
  -6   0  16     1126.35     1005.97     68.71 o 
  -5   0  16       29.08       29.21      6.19 o 
  -4   0  16       44.12       38.15      4.73 o 
  -3   0  16      347.80      373.78     13.08 o 
  -2   0  16       83.28       92.10      6.94 o 
  -1   0  16        0.86       -1.18      2.59 o 
   0   0  16        6.91        7.12      3.47 o 
 -12   1  16        0.83        7.09      4.04 o 
 -11   1  16        5.21        2.54      2.56 o 
 -10   1  16       32.28       36.82      4.30 o 
  -9   1  16       38.29       34.17      3.41 o 
  -8   1  16        4.69        1.52      1.99 o 
  -7   1  16        7.42        9.00      2.13 o 
  -6   1  16        4.18        6.45      1.84 o 
  -5   1  16        1.47        2.39      1.47 o 
  -4   1  16       39.26       40.00      3.48 o 
  -3   1  16       51.37       53.24      3.73 o 
  -2   1  16        1.86        3.63      1.71 o 
  -1   1  16       30.24       36.69      4.47 o 
   0   1  16        0.15        0.56      1.75 o 
 -12   2  16        3.10        8.61      3.03 o 
 -11   2  16       31.88       39.86      3.97 o 
 -10   2  16       25.53       33.16      5.47 o 
  -9   2  16        3.07        4.94      1.72 o 
  -8   2  16        0.73        2.93      1.92 o 
  -7   2  16       22.77       29.27      3.01 o 
  -6   2  16       54.94       54.78      5.27 o 
  -5   2  16        0.83        0.71      1.42 o 
  -4   2  16       40.33       44.67      3.84 o 
  -3   2  16       12.49       11.15      2.11 o 
  -2   2  16       29.35       35.17      3.46 o 
  -1   2  16       32.82       30.99      3.25 o 
   0   2  16        8.79        8.78      2.41 o 
 -12   3  16       28.38       22.79      5.55 o 
 -11   3  16        0.35        3.36      2.50 o 
 -10   3  16       44.88       45.11      3.93 o 
  -9   3  16        2.48        0.96      1.52 o 
  -8   3  16       31.54       31.93      3.17 o 
  -7   3  16        7.11        7.66      1.94 o 
  -6   3  16       86.12       94.60      4.52 o 
  -5   3  16       53.85       56.39      3.63 o 
  -4   3  16        2.84        5.76      2.28 o 
  -3   3  16        4.70        7.70      1.98 o 
  -2   3  16        1.78       -0.87      3.54 o 
  -1   3  16       28.73       31.67      6.36 o 
 -11   4  16       15.71       15.88      3.55 o 
 -10   4  16       10.08        7.58      2.27 o 
  -9   4  16       73.00       64.34      6.30 o 
  -8   4  16        6.77        7.33      1.80 o 
  -7   4  16        0.69        0.37      1.39 o 
  -6   4  16       35.43       32.63      2.75 o 
  -5   4  16        0.22        1.17      1.81 o 
  -4   4  16        2.96        6.74      3.60 o 
  -3   4  16        1.60        1.17      1.81 o 
  -2   4  16        3.11        8.62      3.28 o 
  -1   4  16       19.49       19.95      4.09 o 
 -11   5  16        9.47        9.14      2.36 o 
 -10   5  16        0.20        2.57      1.70 o 
  -9   5  16        6.53        7.11      3.06 o 
  -8   5  16        1.96        0.41      2.21 o 
  -7   5  16        0.37        2.38      2.29 o 
  -6   5  16       10.00       15.01      3.34 o 
  -5   5  16       58.11       52.37      4.92 o 
  -4   5  16       91.02       96.38      5.77 o 
  -3   5  16       31.69       32.86      5.15 o 
  -2   5  16       26.68       33.98      4.79 o 
 -10   6  16        0.85        1.53      2.47 o 
  -9   6  16      140.11      126.41      8.23 o 
  -8   6  16      115.47      115.34      8.04 o 
  -7   6  16        2.42        1.40      2.43 o 
  -6   6  16        1.52        4.48      2.44 o 
  -5   6  16        1.20       -0.55      3.60 o 
  -4   6  16        0.85       -0.14      2.07 o 
  -3   6  16        0.33        3.87      3.57 o 
  -2   6  16       84.86       72.17      8.99 o 
  -9   7  16       38.42       37.33      5.28 o 
  -8   7  16       11.26       10.48      3.22 o 
  -7   7  16       80.36       95.46     14.04 o 
  -6   7  16       19.67       19.56      4.09 o 
  -5   7  16        2.75        3.87      2.75 o 
  -4   7  16       22.78       13.67      3.65 o 
  -3   7  16        3.29        5.66      3.66 o 
  -7   8  16        4.11        2.93      2.50 o 
  -6   8  16        3.32        2.67      2.66 o 
  -5   8  16        0.05        5.43      2.81 o 
 -11   1  17       64.84       73.99      4.74 o 
 -10   1  17        0.73        0.10      1.53 o 
  -9   1  17       25.44       17.92      2.62 o 
  -8   1  17      161.79      162.77      6.28 o 
  -7   1  17      127.77      139.57      5.72 o 
  -6   1  17       76.76       85.46      5.85 o 
  -5   1  17       11.41       11.65      2.47 o 
  -4   1  17        5.81        7.50      2.21 o 
  -3   1  17       28.03       36.86      4.55 o 
  -2   1  17       21.59       15.50      3.75 o 
 -11   2  17        6.07        7.21      2.11 o 
 -10   2  17        0.45        2.92      2.36 o 
  -9   2  17       44.44       50.76      4.85 o 
  -8   2  17      235.37      243.88      7.74 o 
  -7   2  17        0.87        3.52      1.79 o 
  -6   2  17       28.17       32.03      4.32 o 
  -5   2  17       40.04       33.44      3.33 o 
  -4   2  17        8.73        8.49      2.05 o 
  -3   2  17       10.54       10.81      2.08 o 
  -2   2  17        5.79        8.14      2.03 o 
 -11   3  17        0.22        1.47      1.64 o 
 -10   3  17       12.47       12.56      3.09 o 
  -9   3  17        3.09       -0.65      2.41 o 
  -8   3  17        2.39        1.88      1.68 o 
  -7   3  17        2.16        2.33      1.59 o 
  -6   3  17        9.20       12.97      2.24 o 
  -5   3  17        4.62        4.69      1.74 o 
  -4   3  17       27.79       26.09      2.72 o 
  -3   3  17       29.93       37.11      4.14 o 
  -2   3  17       19.09       20.40      3.96 o 
 -10   4  17       40.43       40.71      3.54 o 
  -9   4  17      105.81      116.89      5.22 o 
  -8   4  17        0.66        1.25      1.47 o 
  -7   4  17       30.89       26.68      2.74 o 
  -6   4  17        1.34        6.17      2.26 o 
  -5   4  17       21.12       15.81      3.70 o 
  -4   4  17        0.11        6.38      2.34 o 
  -3   4  17       12.15       19.30      3.95 o 
  -9   5  17       67.88       73.33      7.56 o 
  -8   5  17        0.41        2.99      4.60 o 
  -7   5  17       29.19       32.38      3.95 o 
  -6   5  17       91.70      100.91      8.13 o 
  -5   5  17       15.71       17.88      3.73 o 
  -4   5  17       15.10       18.65      3.34 o 
  -8   6  17       20.34       19.92      4.20 o 
  -7   6  17        0.58        3.08      2.71 o 
  -6   6  17       33.19       26.77      4.68 o 
  -5   6  17       38.03       38.99      6.45 o 
 -10   0  18        2.94        1.42      3.87 o 
  -8   0  18       96.26       88.58      7.10 o 
  -7   0  18       43.32       35.54      5.00 o 
  -6   0  18        1.34        6.64      2.90 o 
  -5   0  18        0.84        2.75      2.04 o 
  -4   0  18      222.10      225.39     14.03 o 
 -10   1  18        0.54        1.86      2.07 o 
  -9   1  18        2.81        7.51      3.03 o 
  -8   1  18       76.08       79.93      4.75 o 
  -7   1  18       63.01       63.66      4.29 o 
  -6   1  18        1.51        4.47      2.09 o 
  -5   1  18       24.12       23.30      2.87 o 
  -4   1  18        4.71        5.89      3.06 o 
  -9   2  18       14.64       17.75      2.89 o 
  -8   2  18        0.49        2.18      1.63 o 
  -7   2  18        2.28        4.60      2.00 o 
  -6   2  18        6.65        6.71      1.85 o 
  -5   2  18        2.71        3.82      1.88 o 
  -9   3  18       21.12       21.55      3.05 o 
  -8   3  18        2.80        2.35      1.92 o 
  -7   3  18        1.84        1.07      1.63 o 
  -6   3  18        0.89       -0.17      1.59 o 
  -5   3  18       17.73       16.62      2.44 o 
  -7   4  18        1.80        5.81      4.59 o 
  -6   4  18        0.01       -1.95      1.89 o 
                                                 
